# Supplementary material for: The δ subunit and NTPase HelD institute a two-pronged mechanism for RNA polymerase recycling
Source: Nat Commun. 2020 Dec 18;11:6418. doi: 10.1038/s41467-020-20159-3 (PMC7749165; doi:10.1038/s41467-020-20159-3)
Supplement: Supplementary file 4 — Supplementary Data 1 [file 41467_2020_20159_MOESM4_ESM.xlsx]

## Sheet: S1-4dist
Protein1	SeqPos1	LinkedRes1	Protein2	SeqPos2	LinkedRes2	Highest Score	Match Count	Cα-Cα distance in RNAP-δ-HelD structure	RNAPΔδΔHelD	RNAPΔδΔHelD-δ	RNAPΔδΔHelD-HelD	RNAPΔδΔHelD-δ-HelD
RpoB	190	L	RpoB	223	K	22.176	13	11.23	X	X	X	X
RpoC	1032	K	RpoC	1129	E	18.394	2	18.86		X		X
RpoB	223	K	RpoC	857	T	18.263	1	88.25		X
RpoB	189	K	RpoC	870	E	17.501	1	72.89		X
RpoC	312	P	RpoC	315	S	19.151	27	8.88	X	X	X	X
RpoC	1006	Y	RpoC	1032	K	17.613	8	24.19	X	X	X	X
RpoB	857	E	RpoC	321	K	18.301	16	47.06	X	X	X	X
RpoC	516	F	RpoC	519	T	20.935	14	7.58	X	X	X	X
RpoB	803	K	RpoC	859	E	16.878	3	101.01	X	X
RpoC	70	Y	RpoC	82	V	16.48	2	6.92		X	X
RpoB	223	K	RpoC	1006	Y	17.26	10	38.58	X	X	X	X
RpoB	858	E	RpoC	384	K	16.286	13	29.73	X	X	X	X
RpoC	106	Y	RpoC	109	G	16.617	20	5.83	X	X	X	X
RpoB	79	E	RpoB	709	K	16.048	4	13.41	X	X	X
RpoC	70	Y	RpoC	83	T	17.382	3	6.51	X	X		X
RpoB	149	K	RpoC	1006	Y	16.828	3	29.24	X	X
RpoB	220	T	RpoB	1186	E	15.87	27		X	X	X	X
RpoB	849	K	RpoB	862	H	16.966	8	10.79	X	X	X	X
RpoB	156	K	RpoC	944	V	15.443	1	23.92		X
RpoC	482	P	RpoC	492	S	15.424	8	16.2	X	X	X	X
RpoB	229	S	RpoB	232	A	18.213	6	5.22	X	X	X	X
RpoB	858	E	RpoC	108	K	15.398	10	59.36	X	X	X	X
RpoB	857	E	RpoC	384	K	18.189	9	29.69	X	X	X	X
RpoB	1056	Y	RpoC	322	G	15.059	5		X	X	X	X
RpoB	857	E	RpoC	108	K	16.579	7	59.38	X	X	X
RpoB	189	K	RpoC	944	V	14.815	2	37.32	X	X
RpoB	1055	P	RpoC	1032	K	14.779	3			X		X
RpoC	70	Y	RpoC	78	C	17.36	6	15.24	X	X	X	X
RpoB	1067	K	RpoC	427	E	14.677	1			X
RpoB	1125	P	RpoC	1	M	16.203	4		X	X	X
RpoB	803	K	RpoC	2	L	14.598	2		X	X
RpoA	178	Y	RpoC	649	K	19.544	29	12.72	X	X	X	X
RpoB	1134	E	RpoC	1	M	15.108	22		X	X	X
RpoC	1154	K	RpoC	1163	E	15.731	8		X	X	X	X
RpoB	1056	Y	RpoC	793	K	16.485	6		X	X	X	X
RpoB	518	E	RpoC	785	K	15.958	7	15.41	X	X	X	X
RpoC	987	K	RpoC	1006	Y	14.219	2	6.07	X	X
RpoC	785	K	RpoC	799	Y	14.022	1	22.62		X
RpoC	426	F	RpoC	1032	K	13.956	1	50.9		X
RpoC	71	K	RpoC	81	E	14.578	6	7.77	X	X	X	X
RpoB	1067	K	RpoC	958	E	14.575	3		X	X	X
RpoB	802	T	RpoC	4	V	13.747	1			X
RpoB	149	K	RpoC	944	V	13.742	4	22.93	X	X	X
RpoC	1011	K	RpoC	1026	E	19.513	12	5.66	X	X	X	X
RpoC	1006	Y	RpoC	1033	E	13.71	1	21.66		X
RpoB	1067	K	RpoC	211	E	13.688	3		X	X	X
RpoC	582	T	RpoC	584	S	13.883	17	5.52	X	X	X	X
RpoB	189	K	RpoC	1007	N	10.835	2	38.98		X	X
RpoB	1146	S	RpoB	1156	D	12.151	8		X	X	X	X
RpoB	862	H	RpoC	384	K	13.067	2	35.33	X	X
RpoC	518	N	RpoC	545	K	13.705	2	10.92		X		X
RpoB	1067	K	RpoC	948	D	10.806	1			X
RpoC	313	L	RpoC	315	S	10.796	9	6.46	X	X	X	X
RpoC	195	L	RpoC	197	T	14.66	16	5.37	X	X	X	X
RpoB	1126	E	RpoC	1	M	13.351	13		X	X	X	X
RpoB	1109	T	RpoC	1032	K	10.78	1	56.85		X
RpoC	961	E	RpoC	966	K	10.921	2	13.65	X	X
RpoB	1056	Y	RpoC	323	K	10.906	4		X	X	X	X
RpoC	543	S	RpoC	546	N	12.698	4	7.15	X	X	X	X
RpoB	76	Y	RpoB	709	K	11.661	6	15	X	X	X	X
RpoB	855	T	RpoC	325	G	10.662	3		X	X	X
RpoB	920	S	RpoC	518	N	10.647	1	46.3		X
RpoC	1032	K	RpoC	1131	D	10.644	1	24.15		X
RpoB	1047	K	RpoC	799	Y	9.942	4		X	X
RpoB	1056	Y	RpoC	971	I	9.929	1			X
RpoB	924	K	RpoB	1045	D	9.929	10		X	X	X
RpoB	1146	S	RpoB	1158	E	10.116	9		X	X	X	X
RpoC	43	K	RpoC	61	H	13.169	12	10.88	X	X	X	X
RpoB	860	L	RpoC	323	K	9.24	2		X	X
RpoB	521	E	RpoB	932	K	13.008	13	17.77	X	X	X	X
RpoC	175	I	RpoC	285	K	9.213	7	15.05		X		X
RpoB	1067	K	RpoC	419	H	9.203	2		X	X
RpoB	1069	Q	RpoC	1032	K	9.175	1			X
RpoB	190	L	RpoB	226	T	9.172	2	10.76		X
RpoC	367	K	RpoC	375	V	9.163	16	12.32	X	X	X	X
RpoC	1011	K	RpoC	1025	T	14.182	7	4.46	X	X	X	X
RpoC	552	E	RpoC	556	K	12.439	5	9.81	X	X	X	X
RpoB	818	E	RpoC	108	K	8.275	2	72.43		X
RpoB	222	D	RpoB	226	T	12.308	10	10.18	X	X	X	X
RpoB	1127	S	RpoC	325	G	13.649	15		X	X	X	X
RpoB	1100	S	RpoC	1033	E	11.46	2	51.15		X
RpoB	886	I	RpoC	338	Y	8.545	3		X	X	X
RpoA	263	Y	RpoC	520	D	7.473	1			X
RpoC	70	Y	RpoC	520	D	6.933	1	76.88		X
RpoB	876	S	RpoB	879	V	8.836	5	9.12		X	X	X
RpoC	1124	T	RpoC	1126	A	14.781	5	5.81	X	X	X	X
RpoB	495	T	RpoB	740	E	5.811	2	46.81		X
RpoC	1168	G	RpoC	1175	T	8.946	13		X	X	X	X
HelD	150	P	HelD	155	Y	22.719	2	13.22				X
RpoB	189	K	RpoB	222	D	17.136	2	16.36	X			X
RpoB	82	K	RpoB	85	D	16.72	3	5.4	X			X
HelD	37	K	RpoC	939	F	14.159	2	19.62			X	X
RpoB	219	N	RpoB	1182	S	14.077	5		X			X
RpoB	81	S	RpoB	84	R	15.256	5	5.24	X	X		X
RpoB	1067	K	RpoC	350	L	11.383	5		X	X	X	X
HelD	397	K	RpoB	223	K	14.252	3	15.76				X
RpoB	1111	E	RpoC	314	K	11.999	5	34.27	X	X	X	X
HelD	37	K	RpoC	834	E	13.986	8	11.2			X	X
RpoB	924	K	RpoC	518	N	10.058	3	48.03	X			X
RpoC	160	D	RpoC	162	Y	14.764	10	5.48	X	X		X
HelD	516	L	RpoC	339	S	10.023	3				X	X
RpoC	340	G	RpoC	342	S	9.992	6		X		X	X
RpoC	1010	L	RpoC	1025	T	15.842	4	4.17		X	X	X
HelD	32	S	HelD	38	H	11.845	10	10.04			X	X
RpoC	586	I	RpoC	622	K	11.439	16	7.86	X	X	X	X
RpoB	1127	S	RpoC	85	A	9.959	5	19.26	X			X
RpoC	781	H	RpoC	785	K	9.202	2	10.87	X			X
RpoC	706	S	RpoC	710	D	9.868	4	6.28	X	X	X	X
RpoB	876	S	RpoB	885	G	9.175	3	18.75	X		X	X
RpoC	28	V	RpoC	43	K	9.214	2	9.98	X			X
RpoC	43	K	RpoC	57	D	9.148	2	18.64				X
RpoA	38	N	RpoC	649	K	14.4	4	14.58		X	X	X
HelD	435	L	HelD	462	K	9.257	2	17.21			X	X
RpoB	881	H	RpoB	1067	K	9.083	1					X
RpoC	582	T	RpoC	586	I	9.08	6	7.03	X	X		X
RpoC	349	H	RpoC	644	K	9.816	5	9.3	X		X	X
RpoB	83	E	RpoB	709	K	10.857	3	18.8	X		X	X
RpoC	672	I	RpoC	715	K	9.024	2	10.81		X		X
RpoC	790	T	RpoC	940	H	9.74	2	8.53			X	X
RpoB	1115	K	RpoC	350	L	9.796	7		X	X	X	X
RpoB	697	E	RpoB	704	K	11.161	7	7.62	X	X	X	X
RpoB	731	S	RpoB	740	E	12.11	4	13	X	X		X
RpoB	803	K	RpoC	40	K	9.322	5	37.83				X
RpoB	740	E	RpoC	742	T	8.948	16	48.81	X	X	X	X
RpoB	156	K	RpoB	178	D	13.038	8	11.13	X	X	X	X
RpoC	1161	L	RpoC	1169	K	8.501	16		X	X	X	X
RpoC	831	E	RpoC	1011	K	12.007	13	13.96	X	X		X
RpoC	352	M	RpoC	638	K	10.32	4	9.46	X			X
RpoC	71	K	RpoC	520	D	7.421	5	75.66			X	X
RpoB	1108	K	RpoB	1135	L	10.144	6	26.01	X	X	X	X
RpoB	282	K	RpoB	572	Y	20.659	24	17.51	X	X	X	X
RpoB	1060	T	RpoB	1068	A	13.669	5		X	X	X	X
RpoC	1032	K	RpoC	1044	Q	13.642	1	11.88		X
RpoB	803	K	RpoC	5	N	13.572	2		X	X
RpoB	1067	K	RpoC	831	E	13.565	5		X	X	X
RpoB	1055	P	RpoC	351	K	13.532	1			X
RpoC	403	S	RpoC	407	E	14.33	8	7.13	X	X	X	X
RpoC	30	K	RpoC	43	K	13.294	6	8.48	X	X	X	X
RpoB	78	V	RpoB	709	K	13.21	2	14.33	X	X
RpoC	616	K	RpoC	622	K	14.289	7	10.52	X	X		X
RpoB	149	K	RpoC	1008	S	13.08	1	29.55		X
RpoC	520	D	RpoC	543	S	13.075	1	11.22		X
RpoB	2	T	RpoB	1002	E	13.933	7	8.6	X	X	X	X
RpoC	350	L	RpoC	649	K	13.042	8	14.51	X	X	X	X
RpoC	616	K	RpoC	727	Y	13.028	9	12.34	X	X	X	X
RpoC	168	A	RpoC	285	K	12.984	4	17.82		X		X
RpoB	1067	K	RpoC	799	Y	14.425	4		X	X	X	X
RpoB	80	E	RpoB	709	K	14.288	3	15.1	X	X		X
RpoC	617	K	RpoC	623	I	13.667	12	9.85	X	X	X	X
RpoB	1111	E	RpoC	1	M	13.656	5		X	X	X
RpoB	858	E	RpoC	334	K	12.638	2		X	X
RpoB	801	D	RpoB	849	K	12.625	1	13.11		X
RpoB	1135	L	RpoC	1	M	12.605	8		X	X	X
RpoB	1067	K	RpoC	940	H	12.515	1			X
RpoB	519	T	RpoC	785	K	13.448	3	13.75	X	X	X
RpoB	156	K	RpoB	216	Y	14.251	2	14.51	X	X
RpoB	251	A	RpoB	253	S	14.443	4	5.4	X	X	X	X
RpoC	350	L	RpoC	353	Y	12.377	8	7.94	X	X	X	X
RpoC	588	E	RpoC	590	T	12.459	5	6.51	X	X	X	X
RpoB	1067	K	RpoC	805	V	12.357	3		X	X	X
RpoC	28	V	RpoC	30	K	12.334	4	5.87	X	X	X	X
RpoB	1056	Y	RpoC	966	K	12.277	1			X
RpoC	581	P	RpoC	584	S	12.251	2	8.34		X	X
RpoB	223	K	RpoC	1005	P	13.621	3	38.15		X	X
RpoC	106	Y	RpoC	110	I	12.235	1	8.85		X
RpoA	204	T	RpoA	208	E	14.382	4	6.4	X	X	X	X
RpoB	924	K	RpoB	1043	M	12.224	7	6.31	X	X	X	X
RpoB	1022	T	RpoC	649	K	12.205	7	12.37	X	X	X	X
RpoA	19	K	RpoC	519	T	12.124	1	17.23		X
RpoB	1110	Y	RpoC	1	M	13.256	4		X	X	X
RpoC	358	P	RpoC	367	K	12.577	27	14.88	X	X	X	X
RpoB	149	K	RpoB	190	L	15.032	6	19.01	X	X	X
RpoC	112	S	RpoC	114	M	12.053	5	5.64	X	X	X
RpoC	330	N	RpoC	1154	K	12	8		X	X	X	X
RpoA	294	K	RpoC	380	A	12.418	2		X	X
RpoC	961	E	RpoC	1032	K	11.87	2	11.04		X
RpoB	803	K	RpoC	1006	Y	13.306	5	86.02	X	X	X
RpoB	1126	E	RpoB	1133	K	13.159	3	10.51	X	X
RpoB	1109	T	RpoC	1	M	13.104	8		X	X	X
RpoB	1067	K	RpoC	803	R	11.847	4		X	X	X	X
RpoB	299	T	RpoB	307	G	11.751	5	7.9	X	X	X	X
RpoC	185	V	RpoC	192	K	13.599	14	11.29	X	X	X	X
RpoA	155	K	RpoA	158	D	13.726	4	8.81		X	X	X
RpoB	1108	K	RpoC	799	Y	11.58	2	37.92		X
RpoC	40	K	RpoC	44	D	11.575	5	11.82	X	X	X	X
RpoA	21	G	RpoC	543	S	11.516	1	21.37		X
RpoC	55	T	RpoC	57	D	11.806	5	7.02	X	X	X	X
RpoB	157	G	RpoC	1008	S	11.506	1	30.37		X
RpoC	661	S	RpoC	671	E	11.497	4	21.92	X	X	X	X
RpoB	223	K	RpoB	234	L	12.257	4	18.45	X	X		X
RpoB	803	K	RpoB	851	V	11.495	3	10.84		X		X
RpoB	1067	K	RpoC	810	D	13.024	2		X	X
RpoC	30	K	RpoC	39	L	11.482	2	16.72	X	X
RpoB	1067	K	RpoC	895	P	11.464	1			X
RpoC	792	L	RpoC	794	T	17.112	19	5.41	X	X	X	X
RpoB	848	P	RpoB	1056	Y	11.412	1			X
RpoB	1115	K	RpoB	1134	E	11.375	3		X	X
RpoB	556	K	RpoB	584	E	11.581	11	7.15	X	X	X	X
RpoB	177	K	RpoC	1005	P	12.487	3	29.28	X	X
RpoB	190	L	RpoC	1006	Y	11.269	5	42.03	X	X	X
RpoB	803	K	RpoB	852	T	11.227	1	14.11		X
RpoC	832	G	RpoC	1055	Y	11.227	3	16.99	X	X	X
RpoB	282	K	RpoB	571	N	13.032	9	14.22	X	X	X	X
RpoC	71	K	RpoC	78	C	11.246	4	15.77	X	X	X	X
RpoB	1110	Y	RpoC	1032	K	11.209	1	59.85		X
RpoC	1029	I	RpoC	1125	K	11.204	1	20.43		X
RpoB	505	D	RpoC	785	K	13.623	7	9.27	X	X	X	X
RpoB	1067	K	RpoC	938	T	11.872	2			X	X
RpoC	941	T	RpoC	1035	L	11.083	1	36.22		X
RpoB	1182	S	RpoB	1188	D	11.591	6		X	X	X	X
RpoC	403	S	RpoC	408	H	11.032	8	9.59	X	X	X	X
RpoB	924	K	RpoB	1042	H	10.974	4	7.15		X	X
RpoC	329	Q	RpoC	1154	K	11.225	7		X	X	X	X
RpoC	1011	K	RpoC	1024	L	12.41	10	5.08	X	X	X	X
RpoA	1	M	RpoA	92	D	10.64	5		X	X	X	X
RpoC	191	L	RpoC	196	K	11.33	5	8.61	X	X		X
RpoC	829	L	RpoC	833	T	15.101	10	10.47	X	X	X	X
RpoB	248	V	RpoC	1032	K	10.603	1	65.88		X
RpoC	938	T	RpoC	1034	L	10.53	1	29.93		X
RpoB	1056	Y	RpoC	355	C	10.511	1			X
RpoB	1108	K	RpoC	349	H	10.498	1	39.3		X
RpoB	1063	P	RpoC	462	S	10.495	1			X
RpoC	1032	K	RpoE	85	D	15.879	3	16.58		X		X
RpoC	417	T	RpoC	423	I	10.459	5		X	X	X	X
RpoB	1108	K	RpoC	980	E	11.435	2	84.27	X	X
RpoB	156	K	RpoC	1006	Y	10.45	1	25.88		X
RpoC	962	A	RpoC	1032	K	10.44	1	7.44		X
RpoC	1162	K	RpoC	1170	L	11.354	17		X	X		X
RpoB	1056	Y	RpoC	71	K	14.406	3		X	X	X
RpoB	221	L	RpoC	857	T	10.41	1	91.51		X
RpoB	1050	A	RpoC	966	K	10.408	4		X	X
RpoB	244	E	RpoC	1032	K	10.379	2	60.41		X
RpoB	1067	K	RpoC	801	T	10.336	1			X
RpoC	827	K	RpoC	1045	E	10.31	1	10.31		X
RpoA	178	Y	RpoC	648	F	10.442	6	15.52	X	X		X
RpoB	891	K	RpoB	899	D	10.686	3	12.57	X	X
RpoB	876	S	RpoB	880	P	10.286	5	11.48	X	X		X
RpoB	1056	Y	RpoC	1032	K	10.951	2			X	X
RpoC	31	P	RpoC	40	K	10.247	2	14.9		X	X
RpoB	803	K	RpoB	1109	T	10.243	2	41.73	X	X
RpoB	803	K	RpoC	1008	S	10.237	2	83.37	X	X
RpoC	71	K	RpoC	83	T	14.063	4	4.61		X	X	X
RpoB	189	K	RpoB	225	N	10.17	3	13.14	X	X
RpoB	283	N	RpoB	572	Y	10.151	8	15.69	X	X		X
RpoC	1154	K	RpoC	1156	D	10.142	1	6.85		X
RpoB	238	E	SigB	2	T	10.081	1			X
RpoC	153	K	RpoC	158	Y	10.054	6	8.49	X	X		X
RpoB	1162	D	RpoC	71	K	10.037	5		X	X	X
RpoB	282	K	RpoB	570	D	10.035	5	16.5	X	X	X
RpoB	855	T	RpoC	108	K	13.973	4	55.09	X	X	X
RpoB	147	S	RpoB	150	V	10.374	3	9.48	X	X		X
RpoC	40	K	RpoC	61	H	9.978	2	9.73	X	X
RpoB	803	K	RpoC	856	E	15.333	2	103.39	X	X
RpoC	482	P	RpoC	486	K	14.397	5	5.48	X	X
RpoC	570	I	RpoC	649	K	9.902	3	13.09		X	X
RpoB	189	K	RpoC	831	E	10.956	2	55.18	X	X
RpoB	1120	P	RpoC	1	M	9.875	1			X
RpoC	569	E	RpoC	649	K	11.009	13	15.01	X	X	X	X
RpoB	803	K	RpoB	850	G	11.682	2	10.48	X	X
RpoB	1100	S	RpoC	1034	L	9.842	1	51.19		X
RpoC	794	T	RpoC	941	T	9.841	1	15.66		X
RpoB	520	P	RpoC	785	K	9.803	1	16.43		X
RpoB	139	V	RpoB	141	S	12.263	4	6.12	X	X	X	X
RpoB	237	Y	RpoC	1106	V	9.768	1	80.39		X
RpoC	108	K	RpoC	376	E	9.759	2	64.63		X
RpoB	867	E	RpoC	323	K	9.739	5		X	X	X
RpoB	1182	S	RpoB	1189	V	9.734	2		X	X
RpoC	419	H	RpoC	486	K	10.313	8		X	X	X
RpoC	350	L	RpoC	644	K	9.929	8	10.49	X	X	X
RpoB	487	S	RpoB	740	E	10.172	6	32.52	X	X	X
RpoB	741	I	RpoC	742	T	9.638	4	47.65	X	X	X
RpoB	803	K	RpoC	981	I	9.622	1	96.39		X
RpoC	1030	D	RpoC	1125	K	9.704	2	17.08		X		X
RpoB	159	T	RpoC	944	V	9.585	2	29.28		X	X
RpoB	1113	I	RpoC	1032	K	9.561	2	61.22		X
RpoC	1142	T	RpoC	1152	K	9.493	2	15.23	X	X
RpoC	76	D	RpoC	83	T	9.502	2	14.62		X	X
RpoB	881	H	RpoC	338	Y	12.748	4		X	X	X	X
RpoB	1126	E	RpoC	1162	K	9.483	1			X
RpoB	867	E	RpoC	384	K	14.844	7	38	X	X	X	X
RpoC	309	G	RpoC	315	S	9.449	2	16.85		X
RpoC	372	K	RpoC	408	H	9.428	7	13.52	X	X
RpoC	827	K	RpoC	831	E	9.681	6	12.19	X	X	X	X
RpoC	30	K	RpoC	40	K	9.423	3	14.75	X	X
RpoB	802	T	RpoC	944	V	9.41	2	68.11		X
RpoB	819	D	RpoC	108	K	9.4	2	71.34	X	X
RpoC	173	E	RpoC	285	K	11.602	8	11.44	X	X	X	X
RpoB	1100	S	RpoC	1035	L	9.363	2	50.08	X	X
RpoB	499	A	RpoC	785	K	9.357	4		X	X
RpoC	347	G	RpoC	644	K	9.435	2	11.58	X	X
RpoB	223	K	RpoB	235	E	13.26	4	15.36	X	X	X	X
RpoA	294	K	RpoC	159	L	9.322	1			X
RpoB	803	K	RpoC	943	G	12.019	2	68.79	X	X
RpoC	44	D	RpoC	56	K	9.908	4	17.36		X	X	X
RpoC	582	T	RpoC	585	N	9.297	1	6.06		X
RpoC	621	G	RpoC	629	K	10.565	8	12.36	X	X	X	X
RpoB	158	F	RpoC	938	T	9.27	1	33.57		X
RpoB	1108	K	RpoB	1121	E	9.26	1			X
RpoC	30	K	RpoC	44	D	9.254	2	6.2		X
RpoB	1160	E	RpoB	1172	S	9.124	1			X
RpoC	668	D	RpoC	678	S	9.394	4	15.8	X	X	X	X
RpoB	190	L	RpoC	1008	S	9.398	3	43.64	X	X	X
RpoC	169	S	RpoC	282	Q	10.646	5	11.5	X	X		X
RpoC	797	S	RpoC	1033	E	9.098	1	28.4		X
RpoA	85	L	RpoC	543	S	10.137	3	16.24	X	X	X
RpoB	855	T	RpoB	861	L	11.562	7	10.26	X	X	X	X
RpoB	152	K	RpoC	799	Y	9.209	6	30.73	X	X	X
RpoC	29	K	RpoC	43	K	9.04	1	10.81		X
RpoB	1048	L	RpoC	338	Y	9.024	1			X
RpoC	615	F	RpoC	727	Y	10.718	2	14.11		X		X
RpoB	189	K	RpoC	1012	V	9.016	2	52.74	X	X
RpoB	702	K	RpoB	736	V	12.147	11	18.12	X	X	X	X
RpoB	1069	Q	RpoC	894	T	8.978	3		X	X
RpoB	299	T	RpoB	309	I	8.967	5		X	X		X
RpoB	1069	Q	RpoC	339	S	11.828	4		X	X	X	X
RpoB	177	K	RpoB	224	D	16.148	4	12.53	X	X	X	X
RpoB	849	K	RpoC	384	K	11.732	3	29.54	X	X	X
RpoB	189	K	RpoC	834	E	11.262	3	58.38	X	X	X
RpoA	16	D	RpoC	519	T	8.902	2	21.95	X	X
RpoB	858	E	RpoC	323	K	8.888	1			X
RpoA	38	N	RpoC	650	Y	11.731	5	16.22	X	X		X
RpoB	1128	F	RpoC	1	M	9.336	2			X	X
RpoB	702	K	RpoB	735	E	12.341	5	17.69	X	X		X
RpoB	849	K	RpoC	323	K	8.814	1			X
RpoB	858	E	RpoC	1032	K	8.809	1	83.44		X
RpoB	522	G	RpoB	932	K	8.805	1	19.6		X
RpoB	1154	M	RpoC	71	K	10.782	4		X	X	X
RpoC	1033	E	RpoC	1046	Y	8.783	2	12.7		X
RpoC	1008	S	RpoC	1032	K	8.762	1	21.18		X
RpoB	1108	K	RpoC	1131	D	8.752	1	39.4		X
RpoB	1121	E	RpoC	1	M	14.071	10		X	X	X	X
RpoB	880	P	RpoB	1053	T	8.747	1			X
RpoB	1052	S	RpoC	793	K	8.698	1			X
RpoB	152	K	RpoC	1060	V	8.696	1	37.12		X
RpoB	1127	S	RpoC	3	D	10.737	2			X	X
RpoC	357	L	RpoC	634	T	8.688	1	24.85		X
RpoB	1110	Y	RpoC	1033	E	8.682	2	63.49		X
RpoC	892	C	RpoC	911	S	8.679	1	21.69		X
RpoB	223	K	RpoC	1008	S	12.258	2	41.51	X	X
RpoC	1006	Y	RpoC	1036	K	15.218	3	25.81	X	X	X
RpoB	924	K	RpoB	1041	A	11.484	10	7.37	X	X	X	X
RpoB	708	D	RpoB	710	Y	9.681	4	6.64	X	X		X
RpoC	1032	K	RpoE	83	P	12.639	2	19.34		X		X
RpoB	1137	S	RpoC	78	C	11.398	4	26.34	X	X	X	X
RpoB	1129	K	RpoC	349	H	10.064	4	46.43	X	X	X
RpoC	350	L	RpoC	1032	K	8.624	2	56.39		X
RpoB	858	E	RpoC	321	K	11.972	2	46.73		X		X
RpoB	558	T	RpoB	799	A	10.402	8	70.01	X	X		X
RpoB	556	K	RpoB	799	A	8.643	4	75.18	X	X		X
RpoB	1053	T	RpoC	357	L	8.58	1			X
RpoC	785	K	RpoC	943	G	8.577	1	13.78		X
RpoB	855	T	RpoB	860	L	13.67	3	9.15	X	X		X
RpoB	1048	L	RpoB	1056	Y	8.549	1			X
RpoB	1111	E	RpoC	315	S	12.43	2	35.09	X	X
RpoB	1056	Y	RpoB	1108	K	8.528	1			X
RpoA	16	D	RpoC	545	K	8.525	1	21.01		X
RpoB	1067	K	RpoC	1008	S	9.466	2		X	X
RpoB	936	S	RpoC	856	E	8.5	2	61.03	X	X
RpoB	299	T	RpoB	308	Q	8.474	1	10.01		X
RpoB	1109	T	RpoC	332	L	8.473	3		X	X	X
RpoB	858	E	RpoC	387	K	10.644	2	32.04		X		X
RpoC	413	N	RpoC	417	T	15.186	3		X	X	X
RpoB	1073	Q	RpoC	938	T	12.192	4		X	X	X
RpoB	857	E	RpoC	387	K	8.448	4	32.51		X		X
RpoC	71	K	RpoC	82	V	8.442	1	6.56		X
RpoC	78	C	RpoC	158	Y	8.433	1	56.31		X
RpoC	169	S	RpoC	285	K	9.377	7	14.04	X	X	X	X
RpoB	610	Y	RpoB	739	G	8.514	10	31.94	X	X	X	X
RpoB	1056	Y	RpoC	342	S	8.412	1			X
RpoB	866	G	RpoC	1032	K	8.409	1	89.01		X
RpoB	177	K	RpoB	223	K	15.128	5	9.4	X	X	X
RpoB	678	H	RpoB	704	K	8.392	2	11.07	X	X
RpoC	795	A	RpoC	941	T	8.357	1	18.79		X
RpoB	803	K	RpoB	1113	I	8.353	1	44.73		X
RpoC	339	S	RpoC	342	S	8.923	2			X	X
RpoC	35	N	RpoC	38	T	8.333	2	5.31		X	X
RpoB	924	K	RpoB	1040	L	8.324	2	5.54	X	X
RpoB	797	S	RpoB	801	D	11.585	3	13.43	X	X		X
RpoB	1108	K	RpoC	323	K	8.3	1			X
RpoB	879	V	RpoB	1067	K	8.529	2			X	X
RpoC	417	T	RpoC	484	D	8.28	2			X	X
RpoB	670	S	RpoB	678	H	8.279	4	19.92	X	X	X
RpoA	17	D	RpoC	519	T	11.003	2	21.32		X	X
RpoB	742	L	RpoC	679	K	8.231	3	60.92	X	X	X
RpoA	3	E	RpoA	91	S	8.614	2			X		X
RpoB	305	E	RpoC	317	S	8.697	3	83.72	X	X	X
RpoB	220	T	RpoC	155	Y	8.669	2	70.15	X	X
RpoB	1067	K	RpoC	1061	E	8.189	1			X
RpoC	571	L	RpoC	649	K	8.327	2	16.24	X	X
RpoB	1120	P	RpoC	315	S	8.183	2			X	X
RpoB	1067	K	RpoC	1129	E	8.179	1			X
RpoC	349	H	RpoC	649	K	13.76	7	11.22	X	X	X	X
RpoC	617	K	RpoY	11	A	8.141	1	30.37		X
RpoC	553	Q	RpoC	556	K	8.125	1	7.61		X
RpoC	71	K	RpoC	348	P	8.119	1	60.31		X
RpoC	45	G	RpoC	56	K	8.801	2	17.47		X	X
RpoB	223	K	RpoC	832	G	8.078	1	58.38		X
RpoB	146	F	RpoC	1006	Y	8.074	1	37.41		X
RpoC	352	M	RpoC	636	T	8.731	3	11.2		X	X	X
RpoB	1054	G	RpoC	315	S	8.04	1			X
RpoB	908	L	RpoB	912	Y	8.027	1	13.41		X
RpoB	875	T	RpoB	880	P	8.002	1	14.14		X
RpoC	969	A	RpoC	1025	T	7.979	1	5.64		X
RpoB	523	P	RpoB	932	K	7.954	1	18.7		X
RpoC	582	T	RpoC	588	E	7.951	1	10.75		X
RpoB	1126	E	RpoC	86	K	8.37	2	13.45		X	X
RpoB	1047	K	RpoB	1056	Y	7.923	1			X
RpoC	174	A	RpoC	285	K	7.913	2	13.9		X	X
RpoB	683	E	RpoB	704	K	8.943	10	12.42	X	X		X
RpoB	1164	K	SigB	262	M	7.864	1			X
RpoC	43	K	RpoC	56	K	7.848	1	15.75		X
RpoB	867	E	RpoC	321	K	8.676	2	50.91	X	X
RpoB	852	T	RpoC	325	G	7.821	2			X	X
RpoB	610	Y	RpoB	740	E	8.106	10	34.23	X	X	X	X
RpoB	1108	K	RpoC	408	H	7.812	1	19.88		X
RpoB	152	K	RpoC	794	T	8.444	2	29.49	X	X
RpoB	1056	Y	RpoC	318	H	7.793	1			X
RpoB	1137	S	RpoC	325	G	8.705	11		X	X	X	X
RpoC	1032	K	RpoE	82	Y	7.772	1	20.11		X
RpoB	804	L	RpoC	1	M	7.758	1			X
RpoB	1135	L	RpoC	1162	K	7.746	4		X	X
RpoB	1146	S	RpoB	1159	D	9.915	5		X	X		X
RpoB	1056	Y	RpoC	317	S	7.736	1			X
RpoB	299	T	RpoC	327	F	8.161	3		X	X	X
RpoB	1066	G	RpoC	417	T	7.721	1			X
RpoC	323	K	RpoC	466	Q	7.72	1			X
RpoB	884	G	RpoB	1053	T	10.112	2		X	X
RpoC	30	K	RpoC	42	E	8.738	3	8.87	X	X	X
RpoB	849	K	RpoB	867	E	11.151	3	10.41	X	X		X
RpoB	1157	L	RpoC	71	K	7.691	2			X
RpoB	1110	Y	RpoC	312	P	13.301	5	36.18	X	X	X
RpoC	671	E	RpoC	715	K	7.653	1	12.55		X
RpoB	799	A	RpoC	1154	K	7.653	1	67.43		X
RpoB	1110	Y	RpoC	316	L	10.576	2	32.94	X	X
RpoB	1121	E	RpoC	86	K	9.566	4			X		X
RpoB	223	K	RpoC	1109	E	9.564	2	79.75	X	X
RpoC	323	K	RpoC	350	L	8.805	4		X	X	X
RpoB	1108	K	RpoC	1143	T	7.615	1	35.91		X
RpoB	739	G	RpoC	742	T	8.684	10	48.96	X	X	X	X
RpoC	894	T	RpoC	1033	E	7.586	3	27.08		X
RpoB	1067	K	RpoC	1035	L	7.585	1			X
RpoB	1067	K	RpoB	1114	V	7.577	1			X
RpoB	803	K	RpoC	1175	T	7.639	3		X	X
RpoB	229	S	RpoB	235	E	12.497	7	9.91	X	X	X	X
RpoB	229	S	SigA	371	E	7.548	1			X
RpoC	31	P	RpoC	43	K	7.547	1	10.8		X
RpoC	419	H	RpoC	966	K	7.547	2			X
RpoA	294	K	RpoC	408	H	7.542	1			X
RpoB	1158	E	RpoC	86	K	7.539	1			X
RpoB	860	L	RpoC	384	K	9.611	2	34.63	X	X
RpoB	1067	K	RpoC	1026	E	12.051	2		X	X
RpoB	803	K	RpoC	980	E	7.529	1	99.12		X
RpoB	857	E	RpoC	334	K	13.99	8			X	X	X
RpoB	1135	L	RpoC	1032	K	7.523	1	41.62		X
RpoB	885	G	RpoC	339	S	7.509	1			X
RpoB	868	K	RpoC	214	E	12.4	6	82.43	X	X	X
RpoB	1109	T	RpoC	323	K	8.853	2		X	X
RpoC	941	T	RpoC	968	Q	7.488	1	26.9		X
RpoB	858	E	RpoC	315	S	7.464	1	43.27		X
RpoB	1110	Y	RpoB	1116	G	9.81	6		X	X	X	X
RpoC	170	M	RpoC	285	K	7.451	1	11.38		X
RpoC	323	K	RpoC	348	P	7.445	1			X
RpoB	1162	D	RpoB	1172	S	8.65	3		X	X	X
RpoC	676	A	RpoC	715	K	7.423	1	15.52		X
RpoB	694	R	RpoB	704	K	10.413	4	5.42	X	X
RpoB	614	S	RpoB	739	G	8.285	4	23.64	X	X	X
RpoC	348	P	RpoC	649	K	12.473	4	10.47	X	X	X	X
RpoB	876	S	RpoB	881	H	9.6	8	14.53	X	X	X	X
RpoC	833	T	RpoC	1011	K	7.273	2	14.93		X	X
RpoC	312	P	RpoC	317	S	12.244	9	13.36	X	X	X
RpoB	925	M	RpoB	1056	Y	7.143	1			X
RpoB	1067	K	RpoB	1120	P	7.142	1			X
RpoC	1152	K	RpoC	1156	D	13.305	4	12.52	X	X		X
RpoB	604	S	RpoB	740	E	7.897	4	45.09		X		X
RpoA	275	Q	RpoA	281	T	7.093	1			X
RpoB	803	K	RpoC	4	V	15.615	3		X	X
RpoC	55	T	RpoC	61	H	7.243	7	8.59	X	X	X	X
RpoB	519	T	RpoB	931	N	7.054	1	17.87		X
RpoC	837	E	RpoC	1055	Y	7.044	1	11.28		X
RpoB	174	T	RpoB	178	D	10.966	4	7.21	X	X	X	X
RpoC	317	S	RpoC	322	G	6.963	1	8.99		X
RpoC	346	V	RpoC	649	K	6.913	1	15.54		X
RpoB	927	G	RpoB	932	K	6.849	1	6.05		X
RpoC	306	T	RpoC	316	L	12.462	2	16.53		X	X
RpoB	740	E	RpoB	797	S	6.834	1	42.14		X
RpoC	831	E	RpoC	1042	T	6.811	1	16.61		X
RpoB	1115	K	RpoB	1136	Q	6.788	1			X
RpoB	487	S	RpoB	739	G	6.745	1	30.48		X
RpoC	36	Y	RpoC	39	L	10.386	2	5.29	X	X
RpoC	323	K	RpoC	794	T	6.704	1			X
RpoC	349	H	RpoC	636	T	6.702	1	17.57		X
RpoC	377	K	RpoC	408	H	8.061	3	17.14		X		X
RpoA	1	M	RpoA	94	E	6.654	1			X
RpoB	181	Y	RpoB	223	K	13.981	3	10.9	X	X
RpoC	83	T	RpoC	986	D	6.614	1	89.81		X
RpoC	86	K	RpoC	986	D	6.614	1	82.62		X
RpoC	520	D	RpoC	799	Y	6.594	1	59.93		X
RpoB	924	K	RpoB	933	G	6.58	1	5.71		X
RpoB	2	T	RpoB	1006	E	6.565	2	11.14		X
RpoB	739	G	RpoB	802	T	6.561	1	53.61		X
RpoC	342	S	RpoC	358	P	8.264	4	11.68		X		X
RpoB	614	S	RpoB	741	I	5.637	2	25.99		X
RpoC	1	M	RpoC	325	G	5.487	2			X
RpoB	155	K	RpoB	302	I	5.449	2	36.13		X
RpoC	317	S	RpoC	323	K	4.877	2			X
RpoB	1115	K	RpoC	426	F	18.932	1					X
RpoB	857	E	RpoB	1052	S	18.504	1					X
HelD	427	D	RpoC	1032	K	18.188	3	21.4				X
HelD	386	H	RpoB	223	K	17.74	4	9.33			X	X
RpoB	1115	K	RpoC	422	G	17.608	1					X
RpoB	702	K	RpoB	706	N	16.394	4	11.68	X			X
HelD	37	K	RpoC	948	D	16.369	2	12.21				X
HelD	426	E	RpoC	1032	K	16.26	1	18.87				X
RpoA	19	K	RpoC	541	A	16.125	1	22.88				X
HelD	37	K	RpoC	949	I	15.901	3	9.3				X
RpoB	1110	Y	RpoC	384	K	15.504	1	14.45				X
RpoB	1109	T	RpoC	384	K	15.373	4	17.94			X	X
HelD	393	E	RpoB	223	K	15.267	12	11.19			X	X
RpoB	81	S	RpoB	86	V	15.221	1	5.26				X
HelD	392	M	RpoB	223	K	15.134	9	12.64			X	X
RpoC	587	E	RpoC	622	K	15.014	7	9.78	X		X	X
RpoC	9	Y	RpoC	78	C	14.842	1	38.68				X
RpoC	1032	K	RpoC	1127	S	14.816	1	17.59				X
HelD	437	E	RpoC	793	K	14.781	4	17.1			X	X
RpoC	519	T	RpoC	544	L	14.738	1	7.5				X
RpoB	1053	T	RpoC	1032	K	14.737	1					X
RpoC	1154	K	RpoC	1158	L	14.726	2	12.25				X
RpoB	855	T	RpoC	110	I	15.492	6	59.22	X		X	X
RpoC	377	K	RpoC	407	E	14.368	5	15.17	X		X	X
RpoB	177	K	RpoB	222	D	14.327	1	11.13				X
RpoB	189	K	RpoB	227	E	14.314	1	17.6				X
HelD	393	E	RpoB	177	K	14.028	6	14.44			X	X
RpoB	149	K	RpoB	189	K	14.008	2	16.49	X			X
RpoC	417	T	RpoC	421	L	13.98	2				X	X
RpoB	857	E	RpoB	1067	K	13.953	2					X
RpoC	1006	Y	RpoC	1034	L	13.905	1	22.86				X
RpoB	799	A	RpoB	803	K	13.89	5	13.02	X			X
RpoB	1046	D	RpoB	1053	T	13.884	3					X
RpoC	1031	P	RpoC	1036	K	14.37	2	8.61	X			X
HelD	97	K	RpoC	983	E	13.833	2	16.85			X	X
HelD	399	L	RpoB	223	K	13.777	3	20.35			X	X
HelD	321	T	HelD	323	G	13.712	4	5.51			X	X
RpoC	790	T	RpoC	795	A	13.677	1	8.64				X
RpoB	1111	E	RpoC	384	K	13.621	4	13.27			X	X
RpoC	793	K	RpoC	939	F	13.61	1	8.38				X
RpoC	1032	K	RpoE	90	E	13.571	1	19.44				X
HelD	655	E	HelD	662	K	13.569	4	10.42			X	X
HelD	695	K	RpoC	990	E	13.569	2	26.59			X	X
HelD	536	K	RpoB	223	K	13.549	5	13.06				X
RpoB	229	S	RpoB	233	L	13.467	3	6.15	X			X
RpoA	15	S	RpoA	20	F	13.417	1	8.54				X
RpoB	802	T	RpoB	804	L	13.388	2	5.2				X
RpoB	282	K	RpoB	568	E	13.34	1	15.65				X
HelD	442	S	RpoC	312	P	13.314	1	13.71				X
RpoB	803	K	RpoC	60	C	13.312	2	48.67				X
RpoB	1108	K	RpoC	407	E	13.292	2	22.4			X	X
RpoA	191	Y	RpoA	194	L	13.264	2	9.53			X	X
RpoB	1108	K	RpoC	350	L	13.217	2	35.79	X			X
HelD	425	K	RpoC	1031	P	13.194	1	23.49				X
RpoB	156	K	RpoB	212	G	13.155	1	22.35				X
RpoC	353	Y	RpoC	638	K	13.138	6	12.41	X		X	X
RpoB	1161	E	RpoC	71	K	13.095	3		X		X	X
RpoC	661	S	RpoC	670	Q	13.046	2	19.47	X			X
RpoB	702	K	RpoB	705	G	12.96	2	9.3				X
HelD	428	Y	RpoC	1033	E	12.881	1	27.35				X
HelD	433	K	RpoC	800	L	12.819	1	14.89				X
RpoB	189	K	RpoB	224	D	12.788	2	12.23	X			X
RpoA	85	L	RpoC	545	K	12.766	1	20.85				X
HelD	537	N	RpoB	216	Y	12.744	1	13.56				X
HelD	395	T	HelD	398	W	12.743	8	5			X	X
RpoA	41	R	RpoC	649	K	12.699	1	16.81				X
RpoA	18	A	RpoA	22	K	12.675	2	10.69	X			X
HelD	640	V	HelD	642	T	12.62	2	6.39			X	X
RpoC	162	Y	RpoC	166	F	12.468	8	8.34	X			X
RpoB	1109	T	RpoC	71	K	12.431	4	27.19	X			X
RpoB	802	T	RpoB	862	H	12.407	1	18.62				X
RpoB	189	K	RpoC	941	T	12.362	1	39.61				X
HelD	97	K	RpoC	1006	Y	12.291	4	15.51			X	X
RpoA	294	K	RpoB	804	L	12.212	1					X
RpoC	40	K	RpoC	59	E	12.183	2	13.4			X	X
RpoB	1110	Y	RpoC	382	N	12.154	2	17.16			X	X
HelD	424	D	RpoC	1032	K	11.985	1	21				X
RpoC	984	V	RpoC	987	K	11.946	1	6.17				X
HelD	396	A	RpoB	223	K	11.943	2	15.76				X
RpoA	279	N	RpoA	281	T	11.912	3					X
HelD	397	K	RpoB	190	L	11.894	1	15.43				X
RpoA	19	K	RpoC	520	D	11.812	1	14.52				X
HelD	442	S	RpoB	1065	G	11.801	1					X
RpoB	932	K	RpoC	986	D	11.795	3	64.45			X	X
RpoB	1056	Y	RpoC	900	K	11.758	5		X		X	X
RpoB	1126	E	RpoC	323	K	11.756	2					X
RpoC	353	Y	RpoC	427	E	11.752	3	7.46				X
HelD	639	V	HelD	642	T	11.741	1	9.17				X
HelD	175	K	RpoC	1012	V	11.733	4	15.46				X
RpoB	1127	S	RpoC	324	Q	11.711	3		X		X	X
HelD	392	M	RpoB	177	K	13.137	4	16.88			X	X
RpoC	1029	I	RpoC	1124	T	11.596	1	20.13				X
RpoB	868	K	RpoC	210	L	14.264	4	83.45	X		X	X
HelD	371	T	HelD	373	E	11.549	1	5.41				X
RpoB	1109	T	RpoC	382	N	11.463	3	20.12			X	X
RpoB	554	T	RpoB	584	E	13.746	4	10.72	X		X	X
HelD	443	E	RpoC	314	K	11.389	1	7.93				X
RpoC	1032	K	RpoE	87	L	11.347	2	16.03				X
RpoC	830	K	RpoC	1010	L	11.341	1	20.37				X
RpoB	868	K	RpoC	376	E	11.322	1	50.27				X
HelD	652	L	HelD	662	K	11.24	4	15.06			X	X
RpoB	803	K	RpoB	862	H	11.167	2	17.08				X
RpoB	881	H	RpoC	339	S	11.162	7		X		X	X
HelD	535	K	RpoB	223	K	11.13	2	14.69				X
HelD	97	K	RpoC	1010	L	11.03	1	12.68				X
HelD	45	K	RpoC	617	K	11.026	1	14.24				X
RpoB	849	K	RpoB	866	G	11.025	1	13.2				X
RpoB	795	Y	RpoB	1049	H	11.019	1					X
RpoB	936	S	RpoC	986	D	10.976	4	73.42			X	X
RpoB	557	V	RpoC	315	S	10.944	1	87.01				X
RpoB	558	T	RpoC	315	S	10.887	1	87.17				X
HelD	37	K	RpoC	832	G	10.837	1	13.93				X
RpoC	1028	S	RpoC	1123	I	10.823	1	19.28				X
RpoC	661	S	RpoC	672	I	10.82	1	22.95				X
RpoB	1067	K	RpoC	960	F	12.524	3		X		X	X
RpoB	554	T	RpoB	585	G	10.799	1	8.65				X
HelD	647	S	HelD	652	L	10.775	2	8.37			X	X
RpoB	81	S	RpoB	83	E	10.703	1	5.7				X
HelD	425	K	RpoC	1033	E	10.699	1	24.59				X
RpoB	281	I	RpoB	572	Y	10.645	1	20.78				X
HelD	97	K	RpoC	1007	N	10.61	2	14.75				X
RpoC	616	K	RpoC	623	I	10.574	1	11.22				X
RpoB	1056	Y	RpoC	384	K	11.83	3				X	X
RpoB	1056	Y	RpoC	792	L	10.507	1					X
RpoB	177	K	RpoC	1016	D	10.5	1	49.91				X
RpoB	808	E	RpoC	384	K	10.464	1	34.18				X
RpoA	294	K	RpoB	76	Y	10.416	1					X
RpoC	977	T	RpoC	991	I	10.38	1	9.44				X
RpoC	615	F	RpoC	622	K	10.333	1	11.02				X
RpoA	19	K	RpoA	84	K	10.312	4	15.92	X			X
RpoC	1152	K	RpoC	1158	L	10.299	3	17.61				X
HelD	368	K	HelD	375	I	10.244	1	12.59				X
RpoB	698	V	RpoB	704	K	11.014	3	10.93	X		X	X
HelD	37	K	RpoC	837	E	10.183	4	15.38				X
RpoC	785	K	RpoC	940	H	10.151	1	6.63				X
HelD	695	K	HelD	703	G	10.149	2	16.71				X
RpoB	849	K	RpoC	382	N	13.601	5	34.35	X		X	X
RpoB	880	P	RpoB	1067	K	9.944	1					X
RpoC	161	K	RpoC	166	F	9.939	4	11.35	X			X
RpoC	514	M	RpoC	519	T	9.934	1	12.53				X
RpoB	702	K	RpoB	708	D	9.909	1	16.79				X
HelD	238	G	HelD	240	T	10.285	2	5.91			X	X
RpoB	731	S	RpoB	741	I	9.892	2	12.03				X
RpoB	83	E	RpoB	88	Y	9.743	1	10.84				X
RpoB	876	S	RpoB	1070	F	9.577	1					X
HelD	388	I	RpoB	223	K	9.547	2	11.17				X
RpoB	1146	S	RpoB	1165	Q	9.526	4		X			X
RpoC	1152	K	RpoC	1159	L	9.517	2	20.58	X			X
RpoB	189	K	RpoB	223	K	21.752	4	12.97	X		X	X
RpoB	879	V	RpoB	1053	T	9.47	1					X
RpoB	891	K	RpoB	897	D	9.464	1	14.28				X
HelD	424	D	HelD	428	Y	9.434	1	7.12				X
RpoA	86	A	RpoC	545	K	9.429	2	22.64				X
RpoB	1056	Y	RpoC	334	K	9.387	6				X	X
RpoB	891	K	RpoB	900	E	9.301	1	13.97				X
RpoC	357	L	RpoC	637	S	9.205	2	22.08	X			X
RpoB	857	E	RpoB	1108	K	8.941	1	33.45				X
HelD	37	K	RpoC	831	E	8.924	2	13.26				X
HelD	354	S	HelD	361	N	8.923	5	20.63			X	X
RpoB	282	K	RpoB	566	A	9.119	2	18.61	X			X
RpoB	263	K	RpoB	266	D	8.887	1	6.33				X
RpoA	278	A	RpoA	281	T	8.884	1					X
RpoB	853	E	RpoB	1067	K	8.841	1					X
HelD	212	T	HelD	219	Q	8.834	1	10.24				X
RpoC	526	Y	RpoC	649	K	8.822	1	15.05				X
RpoC	820	T	RpoC	824	I	8.776	1	12.1				X
HelD	93	H	RpoC	1011	K	8.756	3	12.41				X
RpoC	43	K	RpoC	59	E	10.737	2	15.35	X			X
RpoC	1154	K	RpoC	1164	N	8.68	1					X
RpoC	820	T	RpoC	823	G	10.455	3	8.64	X		X	X
RpoC	71	K	RpoC	85	A	8.618	2	10.92			X	X
RpoB	855	T	RpoB	1069	Q	8.591	1					X
RpoB	80	E	RpoB	677	K	8.573	1	20.23				X
HelD	225	K	HelD	599	E	8.481	1	11.41				X
HelD	449	Y	HelD	453	Q	8.466	2	5.9			X	X
RpoB	909	V	RpoB	912	Y	9.822	5	9.99	X		X	X
RpoB	83	E	RpoB	87	T	13.84	3	10.46	X			X
RpoA	1	M	RpoA	93	E	10.067	2		X			X
RpoC	36	Y	RpoC	78	C	10.823	4	21.18	X		X	X
RpoC	419	H	RpoC	793	K	9.009	4		X			X
RpoB	936	S	RpoC	981	I	8.536	3	72.44	X			X
RpoB	1044	V	RpoB	1067	K	8.272	1					X
RpoB	1001	W	RpoB	1018	Y	8.271	1	24.93				X
RpoC	193	E	RpoC	197	T	7.686	1	6.25	X
RpoC	1	M	RpoC	1166	I	8.206	1					X
RpoB	224	D	RpoB	876	S	8.2	1	78.58				X
RpoB	1108	K	RpoB	1119	V	8.151	1					X
RpoC	55	T	RpoC	58	W	8.124	1	8.61				X
HelD	654	Q	HelD	662	K	8.119	1	12.37				X
RpoB	601	T	RpoB	740	E	8.118	1	44.3				X
RpoC	76	D	RpoC	519	T	8.107	4	90.27			X	X
RpoA	191	Y	RpoA	196	L	8.034	1	16.35				X
HelD	690	V	HelD	695	K	7.952	3	15.81				X
RpoB	1121	E	RpoC	317	S	9.383	3				X	X
RpoC	357	L	RpoC	636	T	7.862	2	25.77				X
HelD	443	E	RpoC	317	S	7.765	3	8.45				X
RpoA	191	Y	RpoC	520	D	8.069	3	25.81	X			X
HelD	498	E	HelD	507	T	7.736	3	14.52			X	X
RpoB	867	E	SigA	367	K	7.867	4				X	X
RpoA	158	D	RpoB	1014	K	7.623	2	45.89				X
RpoB	198	A	SigB	258	S	7.725	3				X	X
RpoB	461	F	RpoB	634	S	7.458	2	37.2				X
RpoB	1044	V	RpoB	1053	T	8.795	3		X			X
RpoB	299	T	RpoB	311	D	7.27	4		X			X
RpoB	610	Y	RpoB	741	I	7.929	6	35.81	X		X	X
HelD	32	S	HelD	39	D	7.223	4	10.55			X	X
HelD	438	R	HelD	462	K	7.066	2	20.27				X
RpoB	1044	V	RpoB	1056	Y	6.772	2					X
RpoC	29	K	RpoC	40	K	6.733	2	17.8				X
HelD	212	T	HelD	216	E	6.572	2	6.16				X
RpoB	1146	S	RpoB	1167	D	6.463	2					X
RpoC	518	N	RpoC	799	Y	6.234	2	62.36				X
RpoC	43	K	RpoC	51	I	9.706	4	10.5	X			X
RpoB	1046	D	RpoB	1056	Y	5.868	3					X
RpoC	187	E	RpoC	790	T	5.696	4	59.74				X
RpoB	156	K	RpoC	940	H	20.412	2	29.88	X		X
RpoB	149	K	RpoB	172	Y	17.888	1	12.05	X
RpoB	189	K	RpoC	1129	E	17.204	1	49.31	X
RpoB	1052	S	RpoC	798	G	16.983	2		X		X
RpoB	1150	E	RpoC	622	K	16.834	2		X		X
RpoB	856	A	RpoC	108	K	16.267	1	55.59	X
RpoB	172	Y	RpoB	190	L	15.869	1	9.37	X
RpoB	1124	V	RpoC	1	M	15.814	2		X
RpoB	1085	A	RpoC	384	K	15.713	1	43.75	X
RpoB	572	Y	RpoC	78	C	15.218	1	105.79	X
RpoB	1149	E	RpoC	622	K	14.856	2		X
RpoB	1108	K	RpoC	1141	E	14.65	1	36.72	X
RpoB	1067	K	RpoC	896	H	14.316	2		X		X
RpoB	1052	S	RpoC	797	S	14.177	1		X
RpoB	803	K	RpoC	6	N	14.087	1	68.11	X
RpoB	189	K	RpoC	939	F	18.322	2	37.46	X		X
RpoB	168	A	RpoB	189	K	14.01	1	15.97	X
RpoB	189	K	RpoC	983	E	13.96	1	45.68	X
RpoB	803	K	RpoC	938	T	13.945	1	62.57	X
RpoB	1145	L	RpoC	622	K	13.422	1	47.48	X
RpoB	189	K	RpoC	943	G	13.282	1	38.83	X
RpoB	1052	S	RpoC	1032	K	12.96	1		X
RpoB	1144	I	RpoC	622	K	12.872	1	48.87	X
RpoB	1067	K	RpoC	807	V	12.706	1		X
RpoC	520	D	RpoC	545	K	12.581	1	12.22	X
RpoA	19	K	RpoC	543	S	12.535	1	17.02	X
RpoB	223	K	RpoC	870	E	12.394	1	79.15	X
RpoB	149	K	RpoC	940	H	12.355	1	26.35	X
RpoC	834	E	RpoC	1055	Y	12.232	1	15.56	X
RpoB	82	K	RpoB	86	V	12.196	1	6.62	X
RpoC	793	K	RpoC	940	H	13.552	2	11.17	X		X
RpoB	1067	K	RpoC	338	Y	12.145	1		X
RpoA	84	K	RpoC	544	L	12.134	2	15.41	X		X
RpoB	1067	K	RpoC	210	L	11.941	1		X
RpoB	1108	K	RpoC	798	G	11.798	1	36.4	X
RpoC	900	K	RpoC	913	V	11.732	1	6.47	X
RpoC	307	G	RpoC	315	S	11.628	2	12.12	X
RpoB	1068	A	RpoC	938	T	11.604	1		X
RpoB	818	E	RpoC	106	Y	11.565	1	73.03	X
RpoB	855	T	RpoC	107	F	11.488	1	56.29	X
RpoB	158	F	RpoC	941	T	11.439	1	31.32	X
RpoC	311	R	RpoC	315	S	15.156	2	11.84	X		X
RpoB	223	K	RpoB	232	A	11.375	3	14.13	X		X
RpoC	522	A	RpoC	545	K	11.35	1	15.47	X
RpoB	1070	F	RpoC	938	T	11.342	1		X
RpoB	853	E	RpoC	1	M	11.281	3		X		X
RpoB	1110	Y	RpoC	322	G	11.256	1	26.22	X
RpoC	43	K	RpoC	63	G	11.25	1	15.11	X
RpoC	622	K	RpoC	799	Y	11.242	1	36.15	X
RpoC	27	E	RpoC	43	K	11.124	1	12.31	X
RpoB	189	K	RpoC	956	I	11.099	1	43.39	X
RpoB	189	K	RpoC	896	H	12.079	3	61.34	X		X
RpoB	932	K	RpoC	786	G	10.987	1	23.29	X
RpoB	1066	G	RpoC	794	T	10.894	1		X
RpoA	294	K	RpoB	877	L	10.645	1		X
RpoB	1153	E	RpoC	70	Y	10.616	1		X
RpoB	866	G	RpoC	384	K	10.611	1	39.44	X
RpoC	984	V	RpoC	1003	T	10.571	1	7.81	X
RpoB	731	S	RpoB	739	G	10.564	2	16.55	X
RpoB	1068	A	RpoC	894	T	10.563	1		X
RpoB	1067	K	RpoC	447	N	10.528	1		X
RpoB	876	S	RpoC	337	D	10.501	1		X
RpoB	1056	Y	RpoC	617	K	10.492	3		X		X
RpoB	223	K	RpoC	829	L	10.471	2	62.94	X
RpoB	1067	K	RpoC	808	A	10.368	1		X
RpoB	1056	Y	RpoC	619	I	10.359	2		X		X
RpoC	323	K	RpoC	432	E	10.261	1		X
RpoB	177	K	RpoB	225	N	10.256	1	15.59	X
RpoB	229	S	RpoB	234	L	10.25	1	8.77	X
RpoB	1108	K	RpoC	938	T	10.207	1	50.2	X
RpoB	862	H	RpoC	321	K	10.206	1	49.67	X
RpoB	156	K	RpoC	1141	E	10.189	1	47.71	X
RpoC	169	S	RpoC	178	L	10.17	3	11.02	X
RpoB	1146	S	RpoC	622	K	10.128	1		X
RpoC	367	K	RpoC	373	E	10.095	2	10.09	X
RpoB	1067	K	RpoC	336	V	10.051	1		X
RpoB	1067	K	RpoC	800	L	10.014	2		X		X
RpoB	189	K	RpoC	957	Q	9.952	1	41.05	X
RpoB	305	E	RpoB	1110	Y	9.942	2	92.55	X		X
RpoB	803	K	RpoC	3	D	9.917	1		X
RpoB	223	K	RpoC	991	I	9.806	1	47.88	X
RpoB	797	S	RpoC	382	N	9.72	3	37.46	X		X
RpoB	1153	E	RpoC	71	K	9.701	2		X
RpoB	1151	E	RpoC	622	K	9.675	1		X
RpoB	808	E	RpoB	868	K	9.658	1	14.39	X
RpoB	1056	Y	RpoC	312	P	9.65	1		X
RpoB	887	I	RpoB	1067	K	9.584	1		X
RpoB	151	D	RpoC	799	Y	9.562	2	32.78	X		X
RpoB	111	V	SigB	2	T	9.553	2		X		X
RpoB	599	E	RpoC	785	K	10.667	2	24.39	X		X
RpoB	1056	Y	RpoB	1107	V	10.334	2		X		X
RpoB	868	K	RpoC	216	F	9.511	1	78.43	X
RpoB	803	K	RpoC	983	E	9.506	1	94.3	X
RpoB	1108	K	RpoC	1006	Y	9.498	1	75.48	X
RpoB	190	L	RpoC	894	T	10.604	2	68.97	X		X
RpoB	932	K	RpoC	982	N	9.45	1	66.86	X
RpoC	546	N	RpoC	555	S	9.439	1	11.19	X
RpoB	1108	K	RpoC	347	G	13.094	2	37.19	X		X
RpoB	1069	Q	RpoC	900	K	9.413	1		X
RpoB	223	K	RpoC	986	D	9.394	1	34.42	X
RpoC	833	T	RpoC	1010	L	9.381	1	18.4	X
RpoB	237	Y	RpoC	900	K	9.377	1	79.7	X
RpoC	821	D	RpoC	827	K	9.361	1	19.06	X
RpoC	622	K	RpoC	1006	Y	9.359	1	50.27	X
RpoB	804	L	RpoB	868	K	9.346	1	12.53	X
RpoB	818	E	RpoC	384	K	9.329	1	21.17	X
RpoB	854	L	RpoC	1	M	9.322	1		X
RpoB	1056	Y	RpoC	382	N	9.521	2		X		X
RpoC	959	L	RpoC	966	K	10.308	2	11.25	X		X
RpoB	562	D	RpoC	315	S	9.231	1	78.13	X
RpoB	877	L	RpoC	338	Y	9.229	1		X
RpoB	601	T	RpoC	785	K	9.226	1	28.54	X
RpoC	616	K	RpoC	725	P	9.221	1	14.48	X
RpoB	802	T	RpoC	943	G	9.187	1	66.38	X
RpoB	78	V	RpoB	710	Y	9.183	1	12.27	X
RpoB	1067	K	RpoC	346	V	9.178	1		X
RpoB	113	M	SigB	5	S	9.483	3		X		X
RpoC	966	K	RpoC	1026	E	9.149	1	11.45	X
RpoC	794	T	RpoC	944	V	9.147	1	21.24	X
RpoC	568	N	RpoC	649	K	9.108	1	15.69	X
RpoC	567	F	RpoC	649	K	9.107	1	12.16	X
RpoC	622	K	RpoC	1008	S	9.078	1	44.77	X
RpoB	1137	S	RpoC	44	D	9.074	1	19.83	X
RpoC	349	H	RpoC	353	Y	9.069	1	11.54	X
RpoB	866	G	RpoC	321	K	9.04	1	52.85	X
RpoB	1056	Y	RpoC	304	P	9.028	1		X
RpoC	888	S	RpoC	914	E	8.991	1	17.05	X
RpoC	828	P	RpoC	833	T	8.889	3	11.14	X		X
RpoB	1022	T	RpoC	652	T	9.241	2	12.12	X		X
RpoB	564	L	RpoC	644	K	8.88	1	62.67	X
RpoB	818	E	RpoC	102	S	8.857	1	73.6	X
RpoB	1056	Y	RpoC	799	Y	8.845	1		X
RpoB	861	L	RpoC	323	K	8.83	1		X
RpoC	323	K	RpoC	349	H	8.735	1		X
RpoB	558	T	RpoB	798	E	8.718	1	66.66	X
RpoB	1110	Y	RpoC	350	L	8.713	1	32.19	X
RpoB	554	T	RpoB	797	S	8.708	1	75	X
RpoB	1127	S	RpoC	6	N	8.696	1	21.43	X
RpoB	1050	A	RpoC	793	K	8.684	1		X
RpoB	223	K	RpoC	981	I	8.669	1	48.55	X
RpoB	1108	K	RpoC	1130	T	8.658	1	40.22	X
RpoB	502	E	RpoC	785	K	8.651	1	9.39	X
RpoA	86	A	RpoC	543	S	8.65	1	18.52	X
RpoB	1129	K	RpoC	85	A	8.643	1	17.27	X
RpoB	676	C	SigA	153	Y	8.619	2		X		X
RpoB	1053	T	RpoC	311	R	8.609	1		X
RpoC	588	E	RpoC	622	K	8.596	3	13.35	X		X
RpoC	623	I	RpoC	833	T	8.58	2	31.08	X
RpoB	1056	Y	RpoC	340	G	8.577	1		X
RpoB	857	E	RpoB	868	K	8.556	1	15.43	X
RpoB	803	K	RpoC	990	E	8.527	1	92.29	X
RpoB	925	M	RpoB	932	K	8.525	1	5.79	X
RpoB	932	K	RpoC	981	I	8.513	2	64.9	X		X
RpoB	1114	V	RpoB	1127	S	11.136	2		X		X
RpoB	238	E	RpoC	1105	K	8.486	1	77.74	X
RpoB	152	K	RpoC	870	E	8.46	1	56.32	X
RpoB	881	H	RpoC	1154	K	8.419	1	57.24	X
RpoB	747	S	RpoC	1130	T	8.374	1	68	X
RpoB	1109	T	RpoC	311	R	8.368	1	35.91	X
RpoB	1067	K	RpoC	813	I	8.355	1		X
RpoB	876	S	RpoC	382	N	8.345	2	30.15	X
RpoC	791	A	RpoC	941	T	8.338	1	15.72	X
RpoB	1108	K	RpoC	1049	H	8.329	1	55.76	X
RpoB	803	K	RpoB	1101	D	8.327	1	34.85	X
RpoB	1069	Q	RpoC	835	T	8.316	1		X
RpoB	1056	Y	RpoC	1152	K	8.313	3		X		X
RpoB	699	D	RpoB	704	K	8.31	1	10.73	X
RpoB	190	L	RpoC	900	K	8.307	1	73.17	X
RpoB	152	K	RpoB	251	A	8.304	3	37.52	X		X
RpoB	881	H	RpoC	1152	K	8.277	1	60.3	X
RpoB	1136	Q	RpoC	1	M	8.275	1		X
RpoC	614	P	RpoC	727	Y	8.253	1	12.72	X
RpoB	1069	Q	RpoC	941	T	8.241	1		X
RpoB	924	K	RpoB	934	V	8.237	3	4.67	X		X
RpoB	1113	I	RpoC	317	S	8.235	1	37.63	X
RpoB	747	S	SigA	244	E	8.215	1		X
RpoB	111	V	SigB	5	S	8.214	2		X
RpoB	1129	K	RpoC	350	L	8.202	1	42.64	X
RpoB	189	K	RpoC	835	T	8.192	1	58.87	X
RpoB	799	A	RpoC	40	K	8.154	1	44.14	X
RpoA	87	L	RpoC	545	K	8.145	1	26.29	X
RpoB	1129	K	RpoC	8	E	8.132	1	13.8	X
RpoB	220	T	RpoB	1185	V	8.123	1		X
RpoA	295	S	RpoC	379	L	8.12	1		X
RpoB	1066	G	RpoC	801	T	8.105	1		X
RpoB	855	T	RpoC	308	P	8.093	1	31.92	X
RpoB	223	K	RpoC	834	E	13.601	2	62.35	X		X
RpoB	305	E	RpoC	315	S	8.068	1	85.37	X
RpoB	109	Q	SigB	5	S	8.057	1		X
RpoB	1028	N	SigB	53	K	8.686	2		X		X
RpoB	1	M	RpoB	1002	E	8.048	1		X
RpoB	1109	T	RpoC	334	K	8.04	2		X		X
RpoB	244	E	RpoC	384	K	8.034	1	82.08	X
RpoB	1110	Y	RpoC	325	G	8.029	1		X
RpoA	295	S	RpoB	879	V	8.025	1		X
RpoB	803	K	RpoB	861	L	8.025	1	20.71	X
RpoB	932	K	RpoC	980	E	8.023	1	68.29	X
RpoB	554	T	RpoB	799	A	8.02	1	79.61	X
RpoB	600	N	RpoC	785	K	8.02	1	25.25	X
RpoC	43	K	RpoC	78	C	7.99	2	9.28	X		X
RpoB	850	G	RpoC	323	K	7.988	2		X		X
RpoB	1107	V	RpoC	799	Y	7.988	1	37.39	X
RpoB	1182	S	RpoY	34	R	8.806	2		X		X
RpoB	152	K	RpoC	940	H	7.959	1	26.32	X
RpoB	562	D	RpoC	644	K	7.943	1	64.69	X
RpoB	880	P	RpoC	71	K	7.929	1	52.14	X
RpoC	1141	E	RpoC	1152	K	7.924	1	17.02	X
RpoB	868	K	RpoC	215	A	7.883	2	79.01	X
RpoB	229	S	RpoC	216	F	8.313	2	76.91	X		X
RpoB	1056	Y	RpoC	88	R	7.869	1		X
RpoB	742	L	RpoC	742	T	7.775	2	50.32	X
RpoB	926	A	RpoB	932	K	7.711	2	3.78	X
RpoB	855	T	RpoC	1	M	7.58	2		X
RpoB	885	G	RpoB	1047	K	7.536	2		X
RpoC	1152	K	RpoC	1155	R	7.24	2	9.75	X
RpoA	267	K	RpoC	520	D	7.189	2		X
RpoB	1111	E	RpoC	317	S	7.713	3	35.26	X		X
RpoB	431	V	RpoC	938	T	6.971	2	61.83	X
RpoB	1111	E	RpoC	900	K	6.954	2	46.87	X
RpoC	184	L	RpoC	192	K	6.777	2	12.57	X
RpoB	923	D	RpoB	932	K	6.661	2	10.72	X
RpoA	1	M	RpoA	89	I	6.577	2		X
RpoC	323	K	RpoC	394	Q	6.404	2		X
RpoC	389	K	RpoC	396	E	6.045	2	9.43	X
RpoA	19	K	RpoC	547	V	17.778	1	22.9			X
HelD	227	K	HelD	592	C	16.07	1	17.79			X
RpoB	149	K	RpoC	1007	N	15.054	1	27.44			X
RpoC	519	T	RpoC	545	K	14.973	1	10.41			X
HelD	539	K	RpoB	216	Y	14.301	1	12.1			X
RpoA	41	R	RpoC	652	T	13.729	1	19.38			X
RpoC	958	E	RpoC	966	K	13.309	1	9.74			X
RpoB	223	K	RpoC	862	V	13.056	1	84.12			X
RpoA	19	K	RpoC	518	N	12.979	1	16.71			X
RpoC	353	Y	RpoC	797	S	12.634	1	31.23			X
RpoB	1055	P	RpoC	900	K	12.508	1				X
RpoB	803	K	RpoB	853	E	12.364	1	15.87			X
RpoA	19	K	RpoC	544	L	11.979	1	18.22			X
RpoB	891	K	RpoB	896	E	11.846	1	15.03			X
RpoB	223	K	RpoC	836	I	11.806	1	61.63			X
HelD	382	L	RpoB	223	K	11.547	1	16.41			X
RpoB	924	K	RpoB	1044	V	11.374	2				X
HelD	115	E	RpoC	685	K	11.193	1	19.76			X
HelD	443	E	RpoC	315	S	11.099	1	9.24			X
RpoB	934	V	RpoC	785	K	10.966	1	29.01			X
RpoB	867	E	RpoC	385	S	10.824	2	39.95			X
RpoB	146	F	RpoC	941	T	10.752	1	31.53			X
RpoB	814	P	RpoC	106	Y	10.701	1	64.99			X
RpoB	1052	S	RpoC	353	Y	10.642	1				X
RpoB	1135	L	RpoC	317	S	10.641	2	10.08			X
RpoC	355	C	RpoC	799	Y	10.581	1	34.57			X
HelD	517	L	RpoC	339	S	10.471	1				X
RpoB	223	K	RpoC	987	K	10.407	1	36.06			X
RpoC	900	K	RpoC	940	H	10.39	1	42.37			X
RpoB	156	K	RpoC	942	G	10.38	1	25.47			X
RpoC	353	Y	RpoC	636	T	10.027	1	13.77			X
RpoB	1056	Y	RpoC	313	L	9.874	1				X
RpoB	1124	V	RpoC	86	K	9.864	1				X
SigA	91	S	SigA	98	I	9.81	1				X
RpoB	924	K	RpoC	343	V	9.8	2	8.68			X
RpoB	1023	G	RpoC	649	K	9.713	1	14.9			X
RpoC	837	E	RpoC	1053	K	9.602	1	8.5			X
RpoB	1193	E	RpoC	43	K	9.571	1				X
RpoB	907	Q	RpoB	912	Y	9.555	1	16.81			X
RpoB	1060	T	RpoB	1069	Q	9.524	1				X
RpoA	84	K	RpoB	784	D	9.523	1	8.77			X
RpoB	799	A	RpoC	385	S	9.481	1	35.98			X
RpoC	30	K	RpoC	41	P	9.376	2	11.67			X
RpoC	354	Q	RpoC	797	S	9.353	1	33.9			X
RpoB	1046	D	RpoC	799	Y	9.295	1				X
RpoA	295	S	RpoC	380	A	9.264	1				X
RpoB	1048	L	RpoC	799	Y	9.252	2				X
RpoB	156	K	RpoB	217	L	9.239	1	17.12			X
RpoB	1146	S	RpoB	1157	L	9.237	1				X
RpoB	1111	E	RpoC	323	K	9.156	1				X
HelD	148	Y	HelD	215	K	9.134	1	11.32			X
RpoB	858	E	RpoC	317	S	8.979	1	47.52			X
RpoC	617	K	RpoC	794	T	8.973	1	32.15			X
HelD	466	K	RpoC	799	Y	8.933	1	32.14			X
RpoB	190	L	RpoC	827	K	8.917	1	67.47			X
HelD	466	K	RpoC	432	E	8.897	1	74.51			X
HelD	520	D	RpoC	339	S	8.86	1				X
RpoB	798	E	RpoB	1047	K	8.816	1				X
RpoB	1158	E	RpoC	71	K	8.801	2				X
RpoB	1110	Y	RpoC	349	H	8.797	1	35.53			X
RpoB	815	N	RpoC	384	K	8.788	1	18.88			X
RpoC	977	T	SigA	31	T	8.725	1				X
RpoB	151	D	RpoC	941	T	8.685	1	26.43			X
RpoB	1146	S	RpoB	1160	E	8.673	1				X
HelD	449	Y	HelD	456	L	8.662	1	10.25			X
RpoC	172	A	RpoC	285	K	8.659	2	9.94			X
RpoB	1107	V	RpoC	323	K	8.61	1				X
RpoB	149	K	RpoC	941	T	8.514	1	25.94			X
RpoB	112	F	SigB	2	T	8.511	1				X
HelD	434	K	HelD	461	V	8.508	1	17.14			X
RpoB	1110	Y	RpoC	318	H	8.508	1	31.82			X
RpoB	876	S	RpoC	340	G	8.452	1				X
RpoB	1060	T	RpoB	1073	Q	8.403	1				X
RpoB	1134	E	RpoC	321	K	8.397	3	11.21			X
RpoB	152	K	RpoC	1013	A	8.382	1	35.13			X
HelD	97	K	RpoC	1008	S	8.323	1	15.36			X
RpoB	223	K	RpoC	1117	R	8.288	1	59.03			X
RpoB	1115	K	RpoB	1135	L	8.279	1				X
RpoB	112	F	SigB	5	S	8.273	1				X
RpoB	856	A	RpoC	323	K	8.258	1				X
RpoB	430	V	RpoC	938	T	8.253	1	59.43			X
HelD	434	K	RpoC	794	T	8.202	1	20.27			X
HelD	538	T	RpoB	215	E	8.2	1	11.65			X
RpoB	876	S	RpoB	882	G	8.2	1	17.32			X
RpoB	154	G	RpoB	1182	S	8.192	1				X
RpoB	1156	D	RpoC	71	K	8.074	1				X
RpoB	1057	S	RpoC	617	K	7.909	1				X
HelD	67	S	HelD	70	Q	7.866	1	5.06			X
RpoB	1108	K	RpoB	1120	P	7.838	1				X
RpoC	356	G	RpoC	637	S	7.807	1	18.56			X
RpoB	158	F	RpoC	1006	Y	7.76	1	32.35			X
RpoB	1024	E	RpoC	649	K	7.76	1	13.62			X
HelD	395	T	RpoC	107	F	7.725	1	44.86			X
RpoB	1159	D	RpoC	70	Y	7.708	1				X
RpoB	223	K	RpoC	944	V	7.705	1	42.79			X
HelD	114	A	RpoC	685	K	7.701	1	22.52			X
RpoB	159	T	RpoB	178	D	7.677	1	12.96			X
HelD	500	M	RpoB	2	T	7.639	1	109.15			X
HelD	435	L	RpoC	799	Y	7.617	1	16.63			X
RpoB	305	E	RpoC	486	K	7.574	1	77.02			X
RpoC	353	Y	RpoC	641	D	7.549	1	11.04			X
RpoB	1163	A	RpoC	71	K	7.535	1				X
RpoB	1118	N	RpoC	799	Y	7.532	1				X
RpoB	156	K	RpoB	179	V	7.526	1	13.15			X
HelD	538	T	RpoB	223	K	7.52	1	13.46			X
RpoB	1070	F	RpoC	339	S	7.517	1				X
RpoB	597	R	RpoC	785	K	7.511	1	24.73			X
RpoB	230	D	SigA	367	K	7.498	1				X
RpoB	813	I	RpoB	868	K	7.46	1	17.33			X
RpoB	623	T	RpoC	680	V	7.404	1	35.38			X
RpoB	1069	Q	RpoC	36	Y	7.384	1				X
RpoB	798	E	RpoC	384	K	7.371	1	34.49			X
RpoC	71	K	RpoC	521	E	7.325	1	79.39			X
RpoB	808	E	RpoC	794	T	7.303	1	54.77			X
RpoB	1160	E	RpoC	71	K	7.296	1				X
RpoB	815	N	RpoC	385	S	7.255	1	19.85			X
HelD	76	S	HelD	80	H	7.243	1	6			X
RpoB	865	F	RpoC	323	K	7.222	1				X
RpoB	1133	K	RpoC	820	T	7.207	1	42.67			X
RpoB	849	K	RpoC	386	A	7.204	1	33.5			X
RpoA	158	D	RpoB	1015	T	7.203	1	43.42			X
RpoB	1121	E	RpoC	323	K	7.195	1				X
RpoB	1110	Y	RpoC	314	K	7.191	1	32.92			X
RpoB	881	H	RpoB	1047	K	7.172	1				X
RpoC	353	Y	RpoC	796	D	7.129	1	34.5			X
RpoB	220	T	RpoC	371	M	7.102	2	90.12			X
RpoB	604	S	RpoB	676	C	6.929	1	49.44			X
RpoC	43	K	RpoC	60	C	6.904	1	12.9			X
RpoC	166	F	RpoC	285	K	6.883	1	23.53			X
RpoC	307	G	RpoC	317	S	6.787	2	17.85			X
RpoC	556	K	RpoC	592	D	6.769	1	11.51			X
RpoB	625	C	RpoB	1100	S	6.705	2	49.59			X
RpoB	152	K	RpoB	250	N	6.69	1	41.02			X
RpoB	556	K	RpoB	586	A	6.68	1	4.71			X
RpoC	569	E	RpoC	644	K	6.595	1	14.21			X
RpoC	27	E	RpoC	30	K	6.548	1	9.42			X
RpoC	966	K	RpoC	1008	S	6.508	1	11.78			X
RpoB	262	P	RpoB	1182	S	6.474	1				X
RpoC	190	M	RpoC	790	T	6.264	2	59.89			X
