# Supplementary material for: The δ subunit and NTPase HelD institute a two-pronged mechanism for RNA polymerase recycling
Source: Nat Commun. 2020 Dec 18;11:6418. doi: 10.1038/s41467-020-20159-3 (PMC7749165; doi:10.1038/s41467-020-20159-3)
Supplement: Supplementary file 5 — Source Data [file 41467_2020_20159_MOESM5_ESM.xlsx]

## Sheet: Fig. 3 g DNA
Fig. 3 g: EMSA monitoring displacement of DNA
Gel 1
DNA in complex	Volume	Free DNA	Volume	Fraction bound			Means	SD	Means relative	SD relative
RECT- 1	525821784	RECT- 12	50478395	0.91241		#4 RNAP	0.904572	0.0165054	1	0.0182467
RECT- 2	375134924	RECT- 13	142978915	0.72404		#5 RNAP+HelD	0.658544	0.136062	0.728017	0.150416
RECT- 3	86011513	RECT- 14	415513944	0.1715		#6 RNAP+Delta	0.176074	0.00713878	0.194649	0.00789188
RECT- 4	475113174	RECT- 15	143492334	0.768039		#7 RNAP+HelD+0.1Delta	0.571921	0.21746	0.632255	0.240401
RECT- 5	255533579	RECT- 16	275780411	0.480946		#8 RNAP+HelD+0.2Delta	0.378684	0.0995839	0.418633	0.11009
RECT- 6	172510273	RECT- 17	284302744	0.377639		#9 RNAP+HelD+0.3Delta	0.302938	0.0816691	0.334896	0.0902848
RECT- 7	90626393	RECT- 18	427056431	0.175062		#10 RNAP+HelD+0.4Delta	0.158761	0.0522263	0.17551	0.0577359
RECT- 8	67961226	RECT- 19	457220283	0.129405		#11 RNAP+HelD+0.6Delta	0.0732362	0.0506411	0.0809623	0.0559835
RECT- 9	19483851	RECT- 20	455496077	0.0410204		#12 RNAP+HelD+0.8Delta	0.0335035	0.00982806	0.0370379	0.0108649
RECT- 10	10116099	RECT- 21	571384587	0.0173965		#13 RNAP+HelD+1.0Delta	0.0283921	0.0154521	0.0313874	0.0170822
RECT- 11	296047074	RECT- 22	286541605	0.508158		#14 RNAP+HelD+1.0DeltaNTD	0.459943	0.166117	0.508464	0.183642
Gel 2
DNA in complex	Volume	Free DNA	Volume	Fraction bound
RECT- 1	655264073	RECT- 12	60324537	0.915699
RECT- 2	309938305	RECT- 13	103604256	0.749471
RECT- 3	117510051	RECT- 14	564011394	0.172423
RECT- 4	397278118	RECT- 15	254357171	0.609663
RECT- 5	212179288	RECT- 16	356525805	0.373092
RECT- 6	149369274	RECT- 17	542985810	0.215741
RECT- 7	132057389	RECT- 18	525293755	0.200893
RECT- 8	36956820	RECT- 19	586956827	0.0592339
RECT- 9	17973906	RECT- 20	466394508	0.0371079
RECT- 10	27023603	RECT- 21	559691467	0.0460592
RECT- 11	441639968	RECT- 22	298597369	0.596619
Gel 3
DNA in complex	Volume	Free DNA	Volume	Fraction bound
RECT- 1	563674406	RECT- 12	72808173	0.885609
RECT- 2	366554134	RECT- 13	363458525	0.50212
RECT- 3	115106799	RECT- 14	509454308	0.1843
RECT- 4	238227891	RECT- 15	466463171	0.33806
RECT- 5	168435853	RECT- 16	428824260	0.282014
RECT- 6	200356515	RECT- 17	434820385	0.315434
RECT- 7	53968673	RECT- 18	483950319	0.100329
RECT- 8	17485890	RECT- 19	545311565	0.0310696
RECT- 9	13279452	RECT- 20	580028370	0.0223821
RECT- 10	12216685	RECT- 21	550227162	0.0217207
RECT- 11	94691955	RECT- 22	249578097	0.275051
RECT-1 to RECT-11 represent bound DNA in lanes 4-14
RECT-12 to RECT-22 represent free DNA in lanes 4-14

## Sheet: Fig. 3 g DNA-RNA
Fig. 3 g: EMSA monitoring displacement of DNA/RNA
Gel 1
DNA in complex	Volume	Free DNA	Volume	Fraction bound			Means	SD	Means relative	SD relative
RECT- 1	1.47682e+08	RECT- 12	5.78636e+06	0.962296		#4 RNAP	0.948815	0.0117107	1	0.0123424
RECT- 2	7.40839e+07	RECT- 13	2.36769e+07	0.757808		#5 RNAP+HelD	0.763996	0.013331	0.805211	0.0140502
RECT- 3	2.65355e+07	RECT- 14	4.17811e+07	0.38842		#6 RNAP+Delta	0.506996	0.102897	0.534347	0.108448
RECT- 4	6.94193e+07	RECT- 15	25028069	0.735005		#7 RNAP+HelD+0.1Delta	0.758398	0.028536	0.799311	0.0300754
RECT- 5	1.03538e+08	RECT- 16	2.09789e+07	0.831517		#8 RNAP+HelD+0.2Delta	0.741006	0.0837044	0.780981	0.08822
RECT- 6	6.39263e+07	RECT- 17	2.8813e+07	0.689311		#9 RNAP+HelD+0.3Delta	0.681798	0.0637884	0.718579	0.0672296
RECT- 7	5.15885e+07	RECT- 18	3.25511e+07	0.61313		#10 RNAP+HelD+0.4Delta	0.611906	0.0650378	0.644916	0.0685463
RECT- 8	2.1815e+06	RECT- 19	6.06188e+07	0.0347372		#11 RNAP+HelD+0.6Delta	0.227236	0.18241	0.239495	0.19225
RECT- 9	6.82902e+06	RECT- 20	5.2864e+07	0.114402		#12 RNAP+HelD+0.8Delta	0.104013	0.0117594	0.109625	0.0123938
RECT- 10	3.09878e+06	RECT- 21	5.23723e+07	0.0558631		#13 RNAP+HelD+1.0Delta	0.0791418	0.0214933	0.0834112	0.0226528
RECT- 11	6.3738e+07	RECT- 22	2.83172e+07	0.692389		#14 RNAP+HelD+1.0DeltaNTD	0.64718	0.0406603	0.682093	0.0428537
Gel 2
DNA in complex	Volume	Free DNA	Volume	Fraction bound
RECT- 1	2.56347e+08	RECT- 12	1.60257e+07	0.941163
RECT- 2	2.05057e+08	RECT- 13	6.65835e+07	0.754884
RECT- 3	9.26898e+07	RECT- 14	7.28996e+07	0.559757
RECT- 4	1.19893e+08	RECT- 15	3.99647e+07	0.749998
RECT- 5	1.02296e+08	RECT- 16	3.87792e+07	0.725116
RECT- 6	1.00918e+08	RECT- 17	3.51822e+07	0.741498
RECT- 7	8.1301e+07	RECT- 18	3.89092e+07	0.676324
RECT- 8	3.26789e+07	RECT- 19	4.95275e+07	0.397523
RECT- 9	5.91026e+06	RECT- 20	4.9642e+07	0.106391
RECT- 10	5.89192e+06	RECT- 21	5.40868e+07	0.0982335
RECT- 11	6.44229e+07	RECT- 22	4.05678e+07	0.613606
Gel 3
DNA in complex	Volume	Free DNA	Volume	Fraction bound
RECT- 1	1.30964e+08	RECT- 12	7.91828e+06	0.942986
RECT- 2	1.17534e+08	RECT- 13	3.32867e+07	0.779297
RECT- 3	6.0144e+07	RECT- 14	4.48538e+07	0.572812
RECT- 4	1.17414e+08	RECT- 15	3.11754e+07	0.790191
RECT- 5	7.78296e+07	RECT- 16	3.8964e+07	0.666386
RECT- 6	7.71654e+07	RECT- 17	4.83913e+07	0.614586
RECT- 7	4.9885e+07	RECT- 18	4.14351e+07	0.546265
RECT- 8	2.12109e+07	RECT- 19	6.382e+07	0.249449
RECT- 9	5.54109e+06	RECT- 20	5.51853e+07	0.0912468
RECT- 10	4.82887e+06	RECT- 21	5.31208e+07	0.0833288
RECT- 11	4.91467e+07	RECT- 22	2.81834e+07	0.635544
RECT-1 to RECT-11 represent bound DNA/RNA in lanes 18-28
RECT-12 to RECT-22 represent free DNA/RNA in lane 18-28

## Sheet: Fig. S1 d SEC-MALS
Fig. S1 d: SEC/multi-angle light scattering analysis of RNAP-δ-HelD used for cryoEM analysis in buffer lacking (-OG) or containing (+OG) 0.15 % (w/v) n-octylglucoside
-OG					+OG						General	Peak 1				Peak 2
Volume [mL]	UV	Volume [mL]	Peaks MW (-OG)		Volume [mL]	UV	Volume [mL]	Peaks MW (+OG)			Conc. [mg/ml]	Calc. MW [kDa]	Uncertainty	Injected mass [µg]	UV ext. coef. [mL/(mg cm)]	Calc. MW [kDa]	Uncertainty	Injected mass [µg]	UV ext. coef. [mL/(mg cm)]
-0.05835	-0.000909653	11.9568	1.29686e+07		-0.0597375	-0.00561274	11.2855	-984828		-OG	1	415.3	0.001	60	600
-0.0534339	-0.000994563	11.9617	1.92625e+07		-0.054807	-0.0061211	11.2905	-967961		+OG	1.3	432.9	0.001	80.3	620	836.2	0.001	80.3	620
-0.0485177	-0.00107235	11.9666	7.46409e+07		-0.0498764	-0.00657982	11.2954	-977293
-0.0436015	-0.00114375	11.9715	-1.97406e+07		-0.0449458	-0.00699394	11.3003	-985193		-OG			+OG
-0.0386853	-0.00120816	11.9765	-1.6595e+07		-0.0400152	-0.00736934	11.3053	-999000		Detector	Area Peak 1		Detector	Area Peak 1	Detector	Area Peak 2
-0.0337691	-0.00126632	11.9814	8.56548e+07		-0.0350846	-0.00771006	11.3102	-1.06491e+06		1	0.0976522		1	0.0796294	1	0.0150546
-0.0288529	-0.00131927	11.9863	1.419e+07		-0.030154	-0.0080206	11.3151	-1.19835e+06		2	0.0760733		2	0.0619978	2	0.0117068
-0.0239368	-0.0013684	11.9912	1.1389e+07		-0.0252234	-0.00829395	11.3201	-1.21248e+06		3	0.0900804		3	0.0734185	3	0.013842
-0.0190206	-0.00141409	11.9961	1.07102e+07		-0.0202929	-0.00853823	11.325	-1.1998e+06		mean	0.0879353		mean	0.0716819	mean	0.0135345
-0.0141044	-0.00145671	12.001	1.02786e+07		-0.0153623	-0.00876033	11.3299	-1.18197e+06
-0.00918822	-0.00149532	12.006	9.98075e+06		-0.0104317	-0.00896213	11.3348	-1.16203e+06
-0.00427204	-0.00152822	12.0109	9.71975e+06		-0.0055011	-0.00914306	11.3398	-1.15672e+06
0.000644147	-0.00155786	12.0158	9.65385e+06		-0.000570512	-0.00930435	11.3447	-1.14938e+06
0.00556033	-0.00158466	12.0207	1.11402e+07		0.00436007	-0.00944781	11.3496	-1.13442e+06
0.0104765	-0.00160894	12.0256	1.55676e+07		0.00929066	-0.00957466	11.3546	-1.12974e+06
0.0153927	-0.00163052	12.0305	3.99783e+07		0.0142212	-0.00968865	11.3595	-1.17195e+06
0.0203089	-0.00164892	12.0355	3.65738e+07		0.0191518	-0.00979127	11.3644	-1.22033e+06
0.0252251	-0.00166668	12.0404	1.05678e+07		0.0240824	-0.00988364	11.3694	-1.26876e+06
0.0301412	-0.00168763	12.0453	6.20663e+06		0.029013	-0.00996687	11.3743	-1.28682e+06
0.0350574	-0.00171038	12.0502	4.7169e+06		0.0339436	-0.0100419	11.3792	-1.28199e+06
0.0399736	-0.00172902	12.0551	3.89334e+06		0.0388742	-0.0101097	11.3842	-1.28904e+06
0.0448898	-0.00173865	12.06	3.60495e+06		0.0438048	-0.0101684	11.3891	-1.33299e+06
0.049806	-0.00174563	12.065	3.57432e+06		0.0487354	-0.0102214	11.394	-1.38425e+06
0.0547222	-0.00175026	12.0699	3.64228e+06		0.0536659	-0.0102692	11.3989	-1.39844e+06
0.0596383	-0.00175339	12.0748	3.808e+06		0.0585965	-0.0103129	11.4039	-1.45898e+06
0.0645545	-0.00175623	12.0797	4.11803e+06		0.0635271	-0.0103537	11.4088	-1.57822e+06
0.0694707	-0.00175925	12.0846	4.37257e+06		0.0684577	-0.0103964	11.4137	-1.62018e+06
0.0743869	-0.00176459	12.0895	4.17014e+06		0.0733883	-0.0104389	11.4187	-1.79433e+06
0.0793031	-0.00177377	12.0945	3.57831e+06		0.0783189	-0.010472	11.4236	-2.32646e+06
0.0842192	-0.00178245	12.0994	3.0891e+06		0.0832495	-0.0104929	11.4285	-2.93457e+06
0.0891354	-0.00178721	12.1043	2.95325e+06		0.08818	-0.0105043	11.4335	-3.22446e+06
0.0940516	-0.00179032	12.1092	2.90383e+06		0.0931106	-0.0105147	11.4384	-3.21752e+06
0.0989678	-0.00179213	12.1141	2.6681e+06		0.0980412	-0.0105259	11.4433	-3.17712e+06
0.103884	-0.00179345	12.119	2.38991e+06		0.102972	-0.0105384	11.4483	-2.96947e+06
0.1088	-0.00179496	12.1239	2.24467e+06		0.107902	-0.0105545	11.4532	-2.69585e+06
0.113716	-0.00179721	12.1289	2.18915e+06		0.112833	-0.0105762	11.4581	-2.56104e+06
0.118633	-0.00179967	12.1338	2.11307e+06		0.117764	-0.0105953	11.463	-2.406e+06
0.123549	-0.00179908	12.1387	2.04066e+06		0.122694	-0.0106128	11.468	-2.22121e+06
0.128465	-0.00179801	12.1436	2.01788e+06		0.127625	-0.010628	11.4729	-2.24193e+06
0.133381	-0.00179584	12.1485	2.04038e+06		0.132555	-0.0106382	11.4778	-2.43775e+06
0.138297	-0.00179214	12.1534	2.08641e+06		0.137486	-0.0106442	11.4828	-2.50011e+06
0.143213	-0.00178942	12.1584	2.13182e+06		0.142416	-0.0106477	11.4877	-2.78012e+06
0.14813	-0.00178954	12.1633	2.01747e+06		0.147347	-0.0106489	11.4926	-3.61555e+06
0.153046	-0.00179493	12.1682	1.87613e+06		0.152278	-0.0106509	11.4976	-5.28336e+06
0.157962	-0.00180007	12.1731	1.8133e+06		0.157208	-0.0106543	11.5025	-8.61273e+06
0.162878	-0.0018027	12.178	1.79409e+06		0.162139	-0.0106601	11.5074	-1.21746e+07
0.167794	-0.00180315	12.1829	1.7881e+06		0.167069	-0.0106636	11.5123	-1.45221e+07
0.172711	-0.00180063	12.1879	1.80033e+06		0.172	-0.0106665	11.5173	-1.44716e+07
0.177627	-0.00179772	12.1928	1.84316e+06		0.176931	-0.0106679	11.5222	-1.28494e+07
0.182543	-0.00179464	12.1977	1.83844e+06		0.181861	-0.0106657	11.5271	-1.15586e+07
0.187459	-0.00179137	12.2026	1.79546e+06		0.186792	-0.0106631	11.5321	-1.04084e+07
0.192375	-0.00178765	12.5271	1.28718e+06		0.191722	-0.0106592	11.537	-7.80314e+06
0.197291	-0.00178535	12.532	1.2954e+06		0.196653	-0.0106523	11.5419	-5.44789e+06
0.202208	-0.00178525	12.5369	1.30401e+06		0.201584	-0.0106459	11.5469	-4.92501e+06
0.207124	-0.00178821	12.5418	1.3121e+06		0.206514	-0.0106404	11.5518	-5.391e+06
0.21204	-0.0017918	12.5467	1.29961e+06		0.211445	-0.010636	11.5567	-5.70385e+06
0.216956	-0.00179603	12.5517	1.2839e+06		0.216375	-0.0106328	11.5617	-5.82186e+06
0.221872	-0.00180167	12.5566	1.29184e+06		0.221306	-0.0106311	11.5666	-6.14672e+06
0.226789	-0.0018089	12.5615	1.3114e+06		0.226236	-0.0106329	11.5715	-6.79235e+06
0.231705	-0.00181478	12.5664	1.34017e+06		0.231167	-0.0106381	11.5764	-7.43544e+06
0.236621	-0.00182114	12.5713	1.39542e+06		0.236098	-0.0106405	11.5814	-1.00214e+07
0.241537	-0.00182823	12.5762	1.43701e+06		0.241028	-0.0106424	11.5863	-1.75377e+07
0.246453	-0.00183475	12.5812	1.45138e+06		0.245959	-0.010647	11.5912	-3.42903e+07
0.251369	-0.00183681	12.5861	1.46559e+06		0.250889	-0.0106523	11.5962	-2501831031
0.256286	-0.00183668	12.591	1.49327e+06		0.25582	-0.0106529	11.6011	1.33166e+08
0.261202	-0.00183638	12.5959	1.51524e+06		0.260751	-0.0106478	11.606	-4110728682
0.266118	-0.00183676	12.6008	1.5296e+06		0.265681	-0.0106418	11.611	-6.8302e+07
0.271034	-0.00183935	12.6057	1.54625e+06		0.270612	-0.0106359	11.6159	-2.63375e+07
0.27595	-0.00184516	12.6107	1.56782e+06		0.275542	-0.0106319	11.6208	-3.79088e+07
0.280867	-0.00184889	12.6156	1.58958e+06		0.280473	-0.010631	11.6258	123661991
0.285783	-0.0018515	12.6205	1.60869e+06		0.285403	-0.0106347	11.6307	4.46305e+07
0.290699	-0.00185449	12.6254	1.65239e+06		0.290334	-0.0106415	11.6356	7.21932e+07
0.295615	-0.00185621	12.6303	1.6946e+06		0.295265	-0.0106495	11.6405	-1.03873e+08
0.300531	-0.00185392	12.6352	1.71506e+06		0.300195	-0.0106546	11.6455	-4.66418e+07
0.305447	-0.0018489	12.6401	1.73123e+06		0.305126	-0.0106568	11.6504	-5.3776e+07
0.310364	-0.00184073	12.6451	1.75497e+06		0.310056	-0.0106575	11.6553	-6.49672e+07
0.31528	-0.00183182	12.65	1.78865e+06		0.314987	-0.010656	12.4442	902220
0.320196	-0.00182259	12.6549	1.8336e+06		0.319918	-0.0106513	12.4492	909492
0.325112	-0.00181407	12.6598	1.87164e+06		0.324848	-0.0106446	12.4541	907636
0.330028	-0.00180688	12.6647	1.88636e+06		0.329779	-0.0106348	12.459	903370
0.334945	-0.00180275	12.6696	1.89115e+06		0.334709	-0.0106216	12.464	898016
0.339861	-0.0018036	12.6746	1.89664e+06		0.33964	-0.0106095	12.4689	892990
0.344777	-0.00180475	12.6795	1.90733e+06		0.344571	-0.0105988	12.4738	889963
0.349693	-0.00180727	12.6844	1.92152e+06		0.349501	-0.0105885	12.4787	888447
0.354609	-0.00181003	12.6893	1.94629e+06		0.354432	-0.0105756	12.4837	884366
0.359525	-0.00180734	12.6942	1.98857e+06		0.359362	-0.010562	12.4886	882695
0.364442	-0.00180469	12.6991	1.98072e+06		0.364293	-0.0105501	12.4935	884759
0.369358	-0.00180128	12.7041	1.9604e+06		0.369223	-0.0105403	12.4985	886032
0.374274	-0.00179598	12.709	1.95966e+06		0.374154	-0.0105355	12.5034	883035
0.37919	-0.00179098	12.7139	1.96232e+06		0.379085	-0.0105373	12.5083	879310
0.384106	-0.00178855	12.7188	1.95726e+06		0.384015	-0.0105384	12.5133	879636
0.389023	-0.00178824	12.7237	1.95207e+06		0.388946	-0.0105342	12.5182	882021
0.393939	-0.00179095	12.7286	1.97372e+06		0.393876	-0.0105272	12.5231	883951
0.398855	-0.00179831	12.7336	2.01187e+06		0.398807	-0.0105184	12.528	882236
0.403771	-0.00180587	12.7385	2.01298e+06		0.403738	-0.0105097	12.533	879482
0.408687	-0.00181281	12.7434	1.98982e+06		0.408668	-0.0105026	12.5379	877767
0.413603	-0.00182	12.7483	1.97935e+06		0.413599	-0.0105011	12.5428	876088
0.41852	-0.00182562	12.7532	1.99006e+06		0.418529	-0.0105061	12.5478	875157
0.423436	-0.00182663	12.7581	2.01037e+06		0.42346	-0.0105085	12.5527	872083
0.428352	-0.00182575	12.7631	2.02366e+06		0.42839	-0.0105102	12.5576	868071
0.433268	-0.00182482	12.768	2.00476e+06		0.433321	-0.0105113	12.5626	867451
0.438184	-0.00182291	12.7729	1.97469e+06		0.438252	-0.0105136	12.5675	866539
0.443101	-0.00181861	12.7778	1.97e+06		0.443182	-0.0105192	12.5724	864887
0.448017	-0.00181375	12.7827	1.9788e+06		0.448113	-0.0105245	12.5774	864491
0.452933	-0.00181008	12.7876	2.00324e+06		0.453043	-0.0105249	12.5823	863137
0.457849	-0.00180973	12.7926	2.04263e+06		0.457974	-0.0105232	12.5872	862912
0.462765	-0.00181435	12.7975	2.04123e+06		0.462905	-0.0105216	12.5921	864519
0.467681	-0.00181734	12.8024	1.98909e+06		0.467835	-0.0105205	12.5971	865998
0.472598	-0.00181865	12.8073	1.96333e+06		0.472766	-0.0105205	12.602	865426
0.477514	-0.00181708	12.8122	1.96342e+06		0.477696	-0.0105219	12.6069	861404
0.48243	-0.00181193	13.7217	426767		0.482627	-0.0105251	12.6119	858878
0.487346	-0.00180697	13.7266	428791		0.487558	-0.0105276	12.6168	856644
0.492262	-0.00180353	13.7315	428475		0.492488	-0.0105265	12.6217	853486
0.497179	-0.00180141	13.7365	428116		0.497419	-0.010526	12.6267	851698
0.502095	-0.00180042	13.7414	427938		0.502349	-0.0105273	12.6316	850707
0.507011	-0.00180158	13.7463	427850		0.50728	-0.0105306	12.6365	852654
0.511927	-0.00180427	13.7512	427678		0.51221	-0.0105332	12.6415	853704
0.516843	-0.00180165	13.7561	427356		0.517141	-0.0105324	12.6464	852017
0.521759	-0.00179552	13.761	426958		0.522072	-0.0105316	12.6513	850808
0.526676	-0.00179043	13.766	426608		0.527002	-0.0105318	12.6562	850137
0.531592	-0.00178669	13.7709	426285		0.531933	-0.0105337	12.6612	849161
0.536508	-0.00178596	13.7758	425906		0.536863	-0.0105376	12.6661	849507
0.541424	-0.0017902	13.7807	425558		0.541794	-0.0105394	12.671	848714
0.54634	-0.00179652	13.7856	425302		0.546725	-0.0105313	12.676	847182
0.551257	-0.00179872	13.7905	425009		0.551655	-0.0105163	12.6809	846327
0.556173	-0.00179774	13.7955	424651		0.556586	-0.0105025	12.6858	845252
0.561089	-0.00179535	13.8004	424384		0.561516	-0.0104903	12.6908	841110
0.566005	-0.00179518	13.8053	424217		0.566447	-0.0104868	12.6957	836494
0.570921	-0.00179797	13.8102	423985		0.571377	-0.010492	12.7006	834542
0.575837	-0.00180426	13.8151	423708		0.576308	-0.0104925	12.7056	833897
0.580754	-0.00181092	13.82	423483		0.581239	-0.0104868	12.7105	832700
0.58567	-0.00181525	13.8249	423336		0.586169	-0.0104807	12.7154	830670
0.590586	-0.00181342	13.8299	423148		0.5911	-0.0104759	12.7203	831133
0.595502	-0.00180991	13.8348	422889		0.59603	-0.0104737	12.7253	833654
0.600418	-0.00180733	13.8397	422618		0.600961	-0.0104747	12.7302	834634
0.605335	-0.00180686	13.8446	422453		0.605892	-0.0104775	12.7351	833175
0.610251	-0.00180977	13.8495	422266		0.610822	-0.0104789	12.7401	832529
0.615167	-0.00181417	13.8544	422031		0.615753	-0.0104788	12.745	831475
0.620083	-0.00182236	13.8594	421895		0.620683	-0.0104787	12.7499	828647
0.624999	-0.0018336	13.8643	421797		0.625614	-0.0104793	12.7549	824850
0.629915	-0.00184552	13.8692	421684		0.630545	-0.0104775	12.7598	823998
0.634832	-0.00185535	13.8741	421460		0.635475	-0.0104727	12.7647	823504
0.639748	-0.00186351	13.879	421210		0.640406	-0.0104682	12.7696	822675
0.644664	-0.0018675	13.8839	421106		0.645336	-0.0104643	12.7746	821056
0.64958	-0.00186399	13.8889	421043		0.650267	-0.0104613	12.7795	819266
0.654496	-0.00185732	13.8938	420872		0.655197	-0.0104584	12.7844	817970
0.659413	-0.00184866	13.8987	420731		0.660128	-0.010455	12.7894	816772
0.664329	-0.00184126	13.9036	420672		0.665059	-0.0104512	12.7943	815754
0.669245	-0.00183813	13.9085	420533		0.669989	-0.010444	12.7992	814568
0.674161	-0.00183839	13.9134	420346		0.67492	-0.0104337	12.8042	813749
0.679077	-0.00184058	13.9184	420183		0.67985	-0.0104265	12.8091	812723
0.683993	-0.00184239	13.9233	420080		0.684781	-0.0104253	12.814	811600
0.68891	-0.00184059	13.9282	419964		0.689712	-0.0104264	12.819	811010
0.693826	-0.00183723	13.9331	419797		0.694642	-0.0104269	12.8239	810333
0.698742	-0.00183336	13.938	419642		0.699573	-0.0104269	12.8288	808743
0.703658	-0.00183091	13.9429	419545		0.704503	-0.0104257	12.8337	804869
0.708574	-0.00183164	13.9479	419392		0.709434	-0.0104245	12.8387	801597
0.713491	-0.00183755	13.9528	419165		0.714365	-0.0104246	12.8436	799800
0.718407	-0.00184347	13.9577	418969		0.719295	-0.0104267	12.8485	797858
0.723323	-0.00184694	13.9626	418819		0.724226	-0.0104264	12.8535	796090
0.728239	-0.00185027	13.9675	418720		0.729156	-0.0104235	12.8584	795006
0.733155	-0.00185327	13.9724	418592		0.734087	-0.0104205	12.8633	794031
0.738071	-0.00185607	13.9774	418384		0.739017	-0.0104171	12.8683	793008
0.742988	-0.00185973	13.9823	418179		0.743948	-0.0104136	12.8732	791481
0.747904	-0.00186331	13.9872	418026		0.748879	-0.0104106	12.8781	790176
0.75282	-0.00186505	13.9921	417875		0.753809	-0.0104091	12.8831	789396
0.757736	-0.00186449	13.997	417694		0.75874	-0.0104085	12.888	788607
0.762652	-0.0018608	14.0019	417514		0.76367	-0.010408	12.8929	786747
0.767569	-0.0018554	14.0068	417319		0.768601	-0.0104105	12.8978	785299
0.772485	-0.00184975	14.0118	417210		0.773532	-0.0104135	12.9028	784855
0.777401	-0.00184328	14.0167	417096		0.778462	-0.0104151	12.9077	785463
0.782317	-0.0018366	14.0216	416946		0.783393	-0.010416	12.9126	785216
0.787233	-0.00182866	14.0265	416701		0.788323	-0.010416	12.9176	784362
0.792149	-0.00181834	14.0314	416485		0.793254	-0.0104131	12.9225	782123
0.797066	-0.00180975	14.0363	416322		0.798184	-0.0104062	12.9274	778747
0.801982	-0.00180726	14.0413	416177		0.803115	-0.0103976	12.9324	775428
0.806898	-0.0018087	14.0462	416001		0.808046	-0.0103889	12.9373	772939
0.811814	-0.00181188	14.0511	415777		0.812976	-0.010381	13.6374	457693
0.81673	-0.0018177	14.056	415506		0.817907	-0.0103747	13.6424	457955
0.821647	-0.00182115	14.0609	415190		0.822837	-0.0103706	13.6473	457099
0.826563	-0.00182141	14.0658	414953		0.827768	-0.0103679	13.6522	456199
0.831479	-0.00182224	14.0708	414837		0.832699	-0.0103658	13.6572	455301
0.836395	-0.00182531	14.0757	414651		0.837629	-0.010364	13.6621	454575
0.841311	-0.00182904	14.0806	414469		0.84256	-0.0103563	13.667	454183
0.846227	-0.00182986	14.0855	414412		0.84749	-0.0103473	13.6719	453469
0.851144	-0.00182749	14.0904	414215		0.852421	-0.0103415	13.6769	452418
0.85606	-0.00182606	14.0953	413915		0.857352	-0.0103429	13.6818	451875
0.860976	-0.00182884	14.1003	413643		0.862282	-0.010354	13.6867	451594
0.865892	-0.00183947	14.1052	413402		0.867213	-0.0103642	13.6917	451145
0.870808	-0.00185042	14.1101	413210		0.872143	-0.010367	13.6966	450503
0.875725	-0.0018591	14.115	412943		0.877074	-0.0103667	13.7015	449951
0.880641	-0.00186645	14.1199	412634		0.882004	-0.0103636	13.7065	449566
0.885557	-0.00186811	14.1248	412470		0.886935	-0.0103587	13.7114	449089
0.890473	-0.00185981	14.1298	412288		0.891866	-0.0103534	13.7163	448509
0.895389	-0.00185151	14.1347	412001		0.896796	-0.0103486	13.7213	448235
0.900305	-0.00184452	14.1396	411736		0.901727	-0.0103443	13.7262	447874
0.905222	-0.00183934	14.1445	411523		0.906657	-0.01034	13.7311	447290
0.910138	-0.00183658	14.1494	411229		0.911588	-0.0103337	13.736	446807
0.915054	-0.00183461	14.1543	410888		0.916519	-0.0103249	13.741	446383
0.91997	-0.00183271	14.1592	410665		0.921449	-0.0103163	13.7459	446140
0.924886	-0.00183172	14.1642	410496		0.92638	-0.0103089	13.7508	445831
0.929803	-0.0018314	14.1691	410302		0.93131	-0.0103031	13.7558	445369
0.934719	-0.00182683	14.174	410089		0.936241	-0.0102981	13.7607	444967
0.939635	-0.0018096	14.1789	409804		0.941171	-0.0102934	13.7656	444637
0.944551	-0.00178721	14.1838	409546		0.946102	-0.0102891	13.7706	444187
0.949467	-0.00176874	14.1887	409332		0.951033	-0.0102843	13.7755	443859
0.954383	-0.00175824	14.1937	408988		0.955963	-0.0102795	13.7804	443727
0.9593	-0.001753	14.1986	408576		0.960894	-0.0102754	13.7853	443639
0.964216	-0.00174894	14.2035	408289		0.965824	-0.0102758	13.7903	443401
0.969132	-0.00174681	14.2084	408124		0.970755	-0.0102852	13.7952	443025
0.974048	-0.00175096	14.2133	407913		0.975686	-0.0102986	13.8001	442749
0.978964	-0.00176397	14.2182	407579		0.980616	-0.0103049	13.8051	442398
0.983881	-0.00177585	14.2232	407170		0.985547	-0.0103057	13.81	442028
0.988797	-0.00178308	14.2281	406811		0.990477	-0.0103043	13.8149	441683
0.993713	-0.00178431	14.233	406485		0.995408	-0.0103013	13.8199	441445
0.998629	-0.00178069	14.2379	406140		1.00034	-0.0102974	13.8248	441240
1.00355	-0.00177785	14.2428	405876		1.00527	-0.0102884	13.8297	440979
1.00846	-0.00177719	14.2477	405653		1.0102	-0.0102775	13.8347	440693
1.01338	-0.00177881	14.2527	405376		1.01513	-0.0102706	13.8396	440382
1.01829	-0.00178293	14.2576	405087		1.02006	-0.0102684	13.8445	440097
1.02321	-0.00178807	14.2625	404851		1.02499	-0.0102682	13.8494	439866
1.02813	-0.00179209	14.2674	404628		1.02992	-0.0102695	13.8544	439698
1.03304	-0.00179557	14.2723	404227		1.03485	-0.0102766	13.8593	439461
1.03796	-0.00179637	14.2772	403811		1.03978	-0.010281	13.8642	439067
1.04287	-0.00178765	14.2822	403565		1.04471	-0.0102786	13.8692	438735
1.04779	-0.00176949	14.2871	403288		1.04964	-0.0102732	13.8741	438574
1.05271	-0.00175681	14.292	402897		1.05457	-0.0102661	13.879	438364
1.05762	-0.00175149	14.2969	402579		1.05951	-0.0102589	13.884	438084
1.06254	-0.00175595	14.3018	402407		1.06444	-0.0102546	13.8889	437820
1.06746	-0.00176461	14.3067	402194		1.06937	-0.010254	13.8938	437672
1.07237	-0.00177297	14.3117	401795		1.0743	-0.0102615	13.8988	437563
1.07729	-0.00178151	14.3166	401440		1.07923	-0.0102626	13.9037	437368
1.0822	-0.00179086	14.3215	401229		1.08416	-0.0102602	13.9086	437057
1.08712	-0.00179739	14.3264	400910		1.08909	-0.0102572	13.9135	436823
1.09204	-0.00179677	14.3313	400519		1.09402	-0.0102574	13.9185	436704
1.09695	-0.00179583	14.3362	400238		1.09895	-0.010261	13.9234	436549
1.10187	-0.00179676	14.3411	400046		1.10388	-0.0102642	13.9283	436374
1.10679	-0.00180028	14.3461	399743		1.10881	-0.010267	13.9333	436230
1.1117	-0.00180575	14.351	399398		1.11374	-0.0102696	13.9382	436097
1.11662	-0.00180847	14.3559	394353		1.11867	-0.0102709	13.9431	436006
1.12153	-0.0018091	16.4895	112964		1.1236	-0.0102737	13.9481	435850
1.12645	-0.00180911	16.4944	113265		1.12853	-0.0102786	13.953	435756
1.13137	-0.001808	16.4994	112890		1.13346	-0.0102864	13.9579	435760
1.13628	-0.00180539	16.5043	112595		1.13839	-0.0102926	13.9628	435552
1.1412	-0.00180386	16.5092	112171		1.14333	-0.0102912	13.9678	435260
1.14611	-0.00180618	16.5141	111528		1.14826	-0.0102863	13.9727	434982
1.15103	-0.00180943	16.519	110866		1.15319	-0.0102811	13.9776	434673
1.15595	-0.00180884	16.5239	110312		1.15812	-0.0102758	13.9826	434387
1.16086	-0.00180555	16.5288	109855		1.16305	-0.0102683	13.9875	434181
1.16578	-0.00180287	16.5338	109475		1.16798	-0.010258	13.9924	433914
1.1707	-0.00180185	16.5387	109226		1.17291	-0.0102453	13.9974	433566
1.17561	-0.0018017	16.5436	109050		1.17784	-0.0102337	14.0023	433414
1.18053	-0.0018012	16.5485	108790		1.18277	-0.0102243	14.0072	433207
1.18544	-0.00180021	16.5534	108569		1.1877	-0.0102239	14.0122	432954
1.19036	-0.00179843	16.5583	108459		1.19263	-0.0102255	14.0171	432621
1.19528	-0.00179584	16.5633	108339		1.19756	-0.0102278	14.022	432302
1.20019	-0.00179383	16.5682	108097		1.20249	-0.0102308	14.0269	432067
1.20511	-0.00179337	16.5731	107982		1.20742	-0.0102304	14.0319	431823
1.21002	-0.0017956	16.578	107930		1.21235	-0.0102289	14.0368	431676
1.21494	-0.00179992	16.5829	107724		1.21728	-0.010227	14.0417	431578
1.21986	-0.00180133	16.5878	107374		1.22221	-0.0102254	14.0467	431356
1.22477	-0.0018024	16.5928	107061		1.22715	-0.010224	14.0516	431026
1.22969	-0.00180238	16.5977	106943		1.23208	-0.0102226	14.0565	430789
1.23461	-0.00180012	16.6026	106910		1.23701	-0.0102205	14.0615	430624
1.23952	-0.00179627	16.6075	106903		1.24194	-0.0102176	14.0664	430437
1.24444	-0.00179215	16.6124	106818		1.24687	-0.010212	14.0713	430218
1.24935	-0.00179003	16.6173	106609		1.2518	-0.0102047	14.0763	429990
1.25427	-0.00179124	16.6223	106432		1.25673	-0.0101991	14.0812	429701
1.25919	-0.00179637	16.6272	106277		1.26166	-0.0101956	14.0861	429387
1.2641	-0.00179935	16.6321	106180		1.26659	-0.0101954	14.091	429098
1.26902	-0.00179655	16.637	106123		1.27152	-0.0101923	14.096	428844
1.27394	-0.00179068	16.6419	106028		1.27645	-0.0101889	14.1009	428617
1.27885	-0.00178491	16.6468	105839		1.28138	-0.0101858	14.1058	428319
1.28377	-0.00178008	16.6518	105560		1.28631	-0.0101817	14.1108	427996
1.28868	-0.00177657	16.6567	105292		1.29124	-0.0101575	14.1157	427719
1.2936	-0.00177509	16.6616	105154		1.29617	-0.0101373	14.1206	427380
1.29852	-0.00177596	16.6665	105073		1.3011	-0.0101221	14.1256	427038
1.30343	-0.00177719	16.6714	104942		1.30603	-0.010118	14.1305	426669
1.30835	-0.00177406	16.6763	104862		1.31097	-0.0101255	14.1354	426307
1.31326	-0.00176949	16.6813	104804		1.3159	-0.0101456	14.1404	426004
1.31818	-0.00176477	16.6862	104718		1.32083	-0.0101609	14.1453	425704
1.3231	-0.00176038	16.6911	104770		1.32576	-0.0101725	14.1502	425340
1.32801	-0.00175766	16.696	104853		1.33069	-0.0101806	14.1551	425030
1.33293	-0.00175868	16.7009	104822		1.33562	-0.0101843	14.1601	424824
1.33785	-0.00176347	16.7058	104930		1.34055	-0.0101858	14.165	424497
1.34276	-0.00177043	16.7107	105196		1.34548	-0.0101854	14.1699	424087
1.34768	-0.00177545	16.7157	105367		1.35041	-0.0101841	14.1749	423786
1.35259	-0.00177906	16.7206	105510		1.35534	-0.0101827	14.1798	423614
1.35751	-0.00177969	16.7255	105685		1.36027	-0.0101805	14.1847	423276
1.36243	-0.00177461	16.7304	105680		1.3652	-0.0101691	14.1897	422773
1.36734	-0.00176381	16.7353	105440		1.37013	-0.0101469	14.1946	422342
1.37226	-0.00174924	16.7402	105293		1.37506	-0.0101236	14.1995	422015
1.37718	-0.00173638	16.7452	105346		1.37999	-0.0101019	14.2044	421754
1.38209	-0.00172608	16.7501	105360		1.38492	-0.0100875	14.2094	421404
1.38701	-0.00172196	16.755	105346		1.38985	-0.0100801	14.2143	421112
1.39192	-0.00172703	16.7599	105427		1.39479	-0.0100824	14.2192	420811
1.39684	-0.00173688	16.7648	105667		1.39972	-0.0100856	14.2242	420325
1.40176	-0.00174675	16.7697	106190		1.40465	-0.0100893	14.2291	419796
1.40667	-0.0017544	16.7747	106695		1.40958	-0.0100932	14.234	419431
1.41159	-0.00175968	16.7796	106854		1.41451	-0.0100975	14.239	419100
1.4165	-0.00176486	16.7845	106888		1.41944	-0.0101047	14.2439	418654
1.42142	-0.0017723	16.7894	106948		1.42437	-0.0101093	14.2488	418151
1.42634	-0.00178221	16.7943	107118		1.4293	-0.0101139	14.2538	417783
1.43125	-0.00179265	16.7992	107348		1.43423	-0.0101182	14.2587	417461
1.43617	-0.00179908	16.8042	107575		1.43916	-0.0101191	14.2636	416975
1.44109	-0.00180403	16.8091	107735		1.44409	-0.010107	14.2685	416402
1.446	-0.00180918	16.814	107849		1.44902	-0.0100951	14.2735	415946
1.45092	-0.00181438	16.8189	108129		1.45395	-0.0100845	14.2784	415536
1.45583	-0.00181859	16.8238	108583		1.45888	-0.0100789	14.2833	415039
1.46075	-0.00182028	16.8287	109001		1.46381	-0.0100781	14.2883	414471
1.46567	-0.00181999	16.8337	109312		1.46874	-0.0100848	14.2932	413988
1.47058	-0.00181905	16.8386	109696		1.47367	-0.0100927	14.2981	413541
1.4755	-0.00181841	16.8435	110179		1.47861	-0.0100959	14.3031	412960
1.48041	-0.00181842	16.8484	110663		1.48354	-0.0100966	14.308	412314
1.48533	-0.00181923	16.8533	111040		1.48847	-0.0100932	14.3129	411764
1.49025	-0.00182093	16.8582	111273		1.4934	-0.0100892	14.3179	411290
1.49516	-0.00182051	16.8631	111512		1.49833	-0.0100894	14.3228	410743
1.50008	-0.00181475	16.8681	111806		1.50326	-0.0100938	14.3277	410249
1.505	-0.00180913				1.50819	-0.0101028	14.3326	409913
1.50991	-0.00180531				1.51312	-0.0101094	14.3376	409583
1.51483	-0.00180522				1.51805	-0.0101103	14.3425	409121
1.51974	-0.00180803				1.52298	-0.0101092	14.3474	408794
1.52466	-0.0018119				1.52791	-0.0101069	14.3524	405694
1.52958	-0.00181456				1.53284	-0.0101056	15.3533	226896
1.53449	-0.00181413				1.53777	-0.0101054	15.3582	226552
1.53941	-0.00181072				1.5427	-0.0101053	15.3631	226060
1.54433	-0.00180733				1.54763	-0.0100981	15.3681	225118
1.54924	-0.0018037				1.55256	-0.0100915	15.373	223809
1.55416	-0.00179981				1.55749	-0.0100857	15.3779	223474
1.55907	-0.00179679				1.56243	-0.010081	15.3829	223137
1.56399	-0.00179597				1.56736	-0.0100725	15.3878	222447
1.56891	-0.00179927				1.57229	-0.0100584	15.3927	221306
1.57382	-0.00180459				1.57722	-0.0100484	15.3977	220430
1.57874	-0.00180687				1.58215	-0.0100421	15.4026	220002
1.58365	-0.00180355				1.58708	-0.0100393	15.4075	219759
1.58857	-0.00180025				1.59201	-0.0100416	15.4124	218968
1.59349	-0.00179785				1.59694	-0.010054	15.4174	218201
1.5984	-0.00179898				1.60187	-0.010063	15.4223	217690
1.60332	-0.00180424				1.6068	-0.0100692	15.4272	217279
1.60824	-0.00180641				1.61173	-0.0100737	15.4322	216259
1.61315	-0.00180735				1.61666	-0.0100753	15.4371	215101
1.61807	-0.0018091				1.62159	-0.0100756	15.442	213866
1.62298	-0.00181279				1.62652	-0.0100723	15.447	213322
1.6279	-0.00181602				1.63145	-0.0100598	15.4519	212738
1.63282	-0.00181334				1.63638	-0.0100489	15.4568	212452
1.63773	-0.00181237				1.64131	-0.0100407	15.4617	212114
1.64265	-0.00181348				1.64625	-0.0100373	15.4667	211748
1.64757	-0.00181714				1.65118	-0.0100338	15.4716	211132
1.65248	-0.00182136				1.65611	-0.0100306	15.4765	209625
1.6574	-0.00182349				1.66104	-0.0100277	15.4815	208914
1.66231	-0.0018248				1.66597	-0.0100264	15.4864	208257
1.66723	-0.00182618				1.6709	-0.0100274	15.4913	207790
1.67215	-0.00182728				1.67583	-0.0100323	15.4963	207284
1.67706	-0.00182543				1.68076	-0.0100366	15.5012	206752
1.68198	-0.00181891				1.68569	-0.0100398	15.5061	206091
1.68689	-0.00181351				1.69062	-0.0100426	15.5111	205241
1.69181	-0.00180951				1.69555	-0.0100439	15.516	204412
1.69673	-0.00180782				1.70048	-0.010042	15.5209	203906
1.70164	-0.00180746				1.70541	-0.0100414	15.5258	203465
1.70656	-0.00180545				1.71034	-0.0100424	15.5308	203191
1.71148	-0.00180489				1.71527	-0.0100438	15.5357	203118
1.71639	-0.00180735				1.7202	-0.0100402	15.5406	202818
1.72131	-0.00181204				1.72513	-0.0100349	15.5456	202158
1.72622	-0.00181758				1.73007	-0.0100297	15.5505	201503
1.73114	-0.0018215				1.735	-0.0100253	15.5554	200571
1.73606	-0.00182093				1.73993	-0.010022	15.5604	199746
1.74097	-0.00181758				1.74486	-0.0100206	15.5653	199340
1.74589	-0.00181002				1.74979	-0.0100201	15.5702	198868
1.75081	-0.00179929				1.75472	-0.0100161	15.5752	197940
1.75572	-0.00179255				1.75965	-0.0100129	15.5801	197357
1.76064	-0.0017909				1.76458	-0.0100105	15.585	197716
1.76555	-0.00179614				1.76951	-0.0100081	15.5899	197447
1.77047	-0.00180543				1.77444	-0.0100033	15.5949	196285
1.77539	-0.00181358				1.77937	-0.0099977	15.5998	195025
1.7803	-0.00182075				1.7843	-0.00999168	15.6047	194143
1.78522	-0.00182612				1.78923	-0.00998681	15.6097	193908
1.79013	-0.00182934				1.79416	-0.00998426	15.6146	193989
1.79505	-0.0018335				1.79909	-0.00998364	15.6195	193627
1.79997	-0.00184056				1.80402	-0.00998754	15.6245	192997
1.80488	-0.00184829				1.80895	-0.00999686	15.6294	192741
1.8098	-0.00185267				1.81389	-0.0100022	15.6343	192759
1.81472	-0.00185147				1.81882	-0.0100035	15.6392	192676
1.81963	-0.00184532				1.82375	-0.0100034	15.6442	192071
1.82455	-0.0018379				1.82868	-0.0100023	15.6491	191016
1.82946	-0.0018279				1.83361	-0.0100005	15.654	189865
1.83438	-0.00181689				1.83854	-0.00999838	15.659	188593
1.8393	-0.00180927				1.84347	-0.00999233	15.6639	187437
1.84421	-0.00180872				1.8484	-0.00998034	15.6688	186793
1.84913	-0.00181247				1.85333	-0.00997003	15.6738	186410
1.85404	-0.001817				1.85826	-0.00996162	15.6787	185419
1.85896	-0.00182258				1.86319	-0.00995673	15.6836	184408
1.86388	-0.00182931				1.86812	-0.00995594	15.6886	183291
1.86879	-0.00183666				1.87305	-0.00995661	15.6935	182299
1.87371	-0.00184348				1.87798	-0.00995888	16.512	117699
1.87863	-0.00184761				1.88291	-0.00996389	16.5169	117029
1.88354	-0.00185256				1.88784	-0.00997105	16.5218	116286
1.88846	-0.00185986				1.89277	-0.00997337	16.5268	116370
1.89337	-0.00186483				1.89771	-0.00996952	16.5317	116441
1.89829	-0.00185512				1.90264	-0.009965	16.5366	115918
1.90321	-0.00182887				1.90757	-0.00996032	16.5415	115566
1.90812	-0.00180588				1.9125	-0.00995565	16.5465	114797
1.91304	-0.0017898				1.91743	-0.00995107	16.5514	113676
1.91796	-0.00178594				1.92236	-0.00994453	16.5563	112845
1.92287	-0.00179206				1.92729	-0.00993557	16.5613	112645
1.92779	-0.0018013				1.93222	-0.00992798	16.5662	112381
1.9327	-0.0018067				1.93715	-0.0099234	16.5711	111655
1.93762	-0.00181194				1.94208	-0.00992188	16.5761	111042
1.94254	-0.00181762				1.94701	-0.0099201	16.581	110446
1.94745	-0.00182283				1.95194	-0.0099184	16.5859	109777
1.95237	-0.00182621				1.95687	-0.00991697	16.5909	109309
1.95728	-0.00182844				1.9618	-0.00991554	16.5958	108934
1.9622	-0.0018316				1.96673	-0.00991427	16.6007	108667
1.96712	-0.00183811				1.97166	-0.00991373	16.6056	108338
1.97203	-0.00184627				1.97659	-0.00991425	16.6106	108087
1.97695	-0.00184454				1.98153	-0.00991504	16.6155	107871
1.98187	-0.00183225				1.98646	-0.00991505	16.6204	107552
1.98678	-0.00181562				1.99139	-0.00991496	16.6254	107365
1.9917	-0.00180131				1.99632	-0.00991359	16.6303	107237
1.99661	-0.00179076				2.00125	-0.00990738	16.6352	106782
2.00153	-0.00178682				2.00618	-0.00989725	16.6402	106029
2.00645	-0.00179122				2.01111	-0.0098881	16.6451	105680
2.01136	-0.00179744				2.01604	-0.00988018	16.65	105579
2.01628	-0.00180317				2.02097	-0.00987377	16.655	105460
2.0212	-0.00180909				2.0259	-0.00987043	16.6599	105224
2.02611	-0.00181562				2.03083	-0.00987011	16.6648	104982
2.03103	-0.00182169				2.03576	-0.00987201	16.6697	104583
2.03594	-0.00182686				2.04069	-0.00987649	16.6747	104154
2.04086	-0.00182949				2.04562	-0.00987995	16.6796	104013
2.04578	-0.00182865				2.05055	-0.00988048	16.6845	103971
2.05069	-0.00182676				2.05548	-0.00988061	16.6895	103843
2.05561	-0.00182497				2.06041	-0.00988176	16.6944	103756
2.06052	-0.0018241				2.06535	-0.00988491	16.6993	103650
2.06544	-0.00182609				2.07028	-0.00988794	16.7043	103538
2.07036	-0.00183195				2.07521	-0.00988748	16.7092	103319
2.07527	-0.00183838				2.08014	-0.00988509	16.7141	103163
2.08019	-0.00184561				2.08507	-0.00988242	16.719	102943
2.08511	-0.00185107				2.09	-0.00987896	16.724	102670
2.09002	-0.0018524				2.09493	-0.00987487	16.7289	102223
2.09494	-0.00185217				2.09986	-0.00987432	16.7338	101758
2.09985	-0.00185048				2.10479	-0.00987994	16.7388	101680
2.10477	-0.00184702				2.10972	-0.00988546	16.7437	101672
2.10969	-0.00184203				2.11465	-0.0098862	16.7486	101629
2.1146	-0.00183738				2.11958	-0.00988474	16.7536	101709
2.11952	-0.0018334				2.12451	-0.00988293	16.7585	101639
2.12443	-0.00183049				2.12944	-0.0098792	16.7634	101376
2.12935	-0.00182956				2.13437	-0.00987161	16.7684	101389
2.13427	-0.00182813				2.1393	-0.00986202	16.7733	101589
2.13918	-0.0018223				2.14423	-0.0098549	16.7782	101360
2.1441	-0.00181743				2.14917	-0.00985196	16.7831	100822
2.14902	-0.00181445				2.1541	-0.00985081	16.7881	100400
2.15393	-0.00181458				2.15903	-0.009849	16.793	100041
2.15885	-0.00181807				2.16396	-0.00984608	16.7979	99987.4
2.16376	-0.00182035				2.16889	-0.00984228	16.8029	99902.9
2.16868	-0.00181795				2.17382	-0.00983513	16.8078	99626.2
2.1736	-0.0018118				2.17875	-0.00982473	16.8127	99612.1
2.17851	-0.00180626				2.18368	-0.00981453	16.8177	99613.9
2.18343	-0.00180217				2.18861	-0.00980575	16.8226	99652.1
2.18835	-0.00179858				2.19354	-0.00979844	16.8275	99772.3
2.19326	-0.00179498				2.19847	-0.00979655	16.8325	99806.7
2.19818	-0.00179285				2.2034	-0.00979815	16.8374	99908.5
2.20309	-0.00179309				2.20833	-0.0097987	16.8423	99885
2.20801	-0.00179561				2.21326	-0.00979802	16.8472	99843.7
2.21293	-0.00179751				2.21819	-0.00979744	16.8522	99778
2.21784	-0.00179867				2.22312	-0.00979756	16.8571	100051
2.22276	-0.00180044				2.22805	-0.00979899	16.862	100305
2.22767	-0.00180479				2.23299	-0.00980357	16.867	100341
2.23259	-0.00181143				2.23792	-0.00980258	16.8719	99696.5
2.23751	-0.0018153				2.24285	-0.00979672	16.8768	98952.7
2.24242	-0.00181796				2.24778	-0.00979093
2.24734	-0.00182048				2.25271	-0.00978636
2.25226	-0.00182311				2.25764	-0.00978355
2.25717	-0.00182541				2.26257	-0.00978318
2.26209	-0.00182708				2.2675	-0.00978353
2.267	-0.00182888				2.27243	-0.00978005
2.27192	-0.00183158				2.27736	-0.00977127
2.27684	-0.00183552				2.28229	-0.00975968
2.28175	-0.00183936				2.28722	-0.0097487
2.28667	-0.00184381				2.29215	-0.00973961
2.29159	-0.00184941				2.29708	-0.00973481
2.2965	-0.0018544				2.30201	-0.0097343
2.30142	-0.00185682				2.30694	-0.00972941
2.30633	-0.0018579				2.31187	-0.00972128
2.31125	-0.00185854				2.31681	-0.00971366
2.31617	-0.00185863				2.32174	-0.00970721
2.32108	-0.00185815				2.32667	-0.00970541
2.326	-0.00185732				2.3316	-0.00970725
2.33091	-0.00185579				2.33653	-0.00971099
2.33583	-0.00185305				2.34146	-0.00971492
2.34075	-0.00184901				2.34639	-0.00971886
2.34566	-0.00184422				2.35132	-0.00972345
2.35058	-0.00184033				2.35625	-0.00972957
2.3555	-0.00183848				2.36118	-0.00973738
2.36041	-0.00183793				2.36611	-0.00974633
2.36533	-0.00183447				2.37104	-0.00975294
2.37024	-0.00182939				2.37597	-0.00975955
2.37516	-0.00182529				2.3809	-0.00976772
2.38008	-0.00182307				2.38583	-0.00977745
2.38499	-0.0018253				2.39076	-0.0097847
2.38991	-0.00183091				2.39569	-0.00978804
2.39482	-0.00183276				2.40063	-0.00978679
2.39974	-0.00183051				2.40556	-0.00978297
2.40466	-0.00182631				2.41049	-0.00977488
2.40957	-0.00182177				2.41542	-0.00976189
2.41449	-0.00181853				2.42035	-0.0097472
2.41941	-0.00181699				2.42528	-0.00973598
2.42432	-0.00181751				2.43021	-0.00972896
2.42924	-0.00181833				2.43514	-0.00972078
2.43415	-0.00181767				2.44007	-0.00971184
2.43907	-0.00181792				2.445	-0.00970269
2.44399	-0.00182082				2.44993	-0.00969063
2.4489	-0.00182613				2.45486	-0.00967876
2.45382	-0.00183141				2.45979	-0.0096684
2.45874	-0.00183271				2.46472	-0.00966135
2.46365	-0.00183121				2.46965	-0.00965659
2.46857	-0.00182909				2.47458	-0.00965543
2.47348	-0.0018272				2.47951	-0.0096578
2.4784	-0.00182486				2.48444	-0.00965897
2.48332	-0.00182158				2.48938	-0.00965791
2.48823	-0.00181838				2.49431	-0.00965632
2.49315	-0.00181558				2.49924	-0.00965557
2.49806	-0.00181168				2.50417	-0.00965504
2.50298	-0.0018058				2.5091	-0.00964454
2.5079	-0.0018002				2.51403	-0.00963497
2.51281	-0.00179577				2.51896	-0.00962977
2.51773	-0.00179338				2.52389	-0.00963095
2.52265	-0.00179521				2.52882	-0.00962896
2.52756	-0.00180122				2.53375	-0.00962561
2.53248	-0.00180796				2.53868	-0.0096243
2.53739	-0.00181377				2.54361	-0.00962509
2.54231	-0.00181175				2.54854	-0.00962424
2.54723	-0.00180022				2.55347	-0.00962288
2.55214	-0.00179255				2.5584	-0.00962229
2.55706	-0.00179076				2.56333	-0.00962255
2.56198	-0.00179675				2.56826	-0.00962343
2.56689	-0.0018033				2.5732	-0.00962591
2.57181	-0.00180113				2.57813	-0.00962382
2.57672	-0.00179602				2.58306	-0.00961929
2.58164	-0.00179483				2.58799	-0.00961662
2.58656	-0.00180074				2.59292	-0.00961694
2.59147	-0.00180985				2.59785	-0.009628
2.59639	-0.0018175				2.60278	-0.0096372
2.6013	-0.00182382				2.60771	-0.00964024
2.60622	-0.00182955				2.61264	-0.00964058
2.61114	-0.00183494				2.61757	-0.00963978
2.61605	-0.00184006				2.6225	-0.00963809
2.62097	-0.00184483				2.62743	-0.00963544
2.62589	-0.00184934				2.63236	-0.00963277
2.6308	-0.00185412				2.63729	-0.00963498
2.63572	-0.00185806				2.64222	-0.0096416
2.64063	-0.00186089				2.64715	-0.00964356
2.64555	-0.0018639				2.65208	-0.00964305
2.65047	-0.00186431				2.65702	-0.00964078
2.65538	-0.00186043				2.66195	-0.00963257
2.6603	-0.00185574				2.66688	-0.00962473
2.66521	-0.00185121				2.67181	-0.00961803
2.67013	-0.0018475				2.67674	-0.00961355
2.67505	-0.00184516				2.68167	-0.00961209
2.67996	-0.00184406				2.6866	-0.00961363
2.68488	-0.00184214				2.69153	-0.00961932
2.6898	-0.00183613				2.69646	-0.00961398
2.69471	-0.00182589				2.70139	-0.00959611
2.69963	-0.00181243				2.70632	-0.00957397
2.70454	-0.00179958				2.71125	-0.00955511
2.70946	-0.0017876				2.71618	-0.00954005
2.71438	-0.00177858				2.72111	-0.0095331
2.71929	-0.00177505				2.72604	-0.00953301
2.72421	-0.00177532				2.73097	-0.00954278
2.72913	-0.00177722				2.7359	-0.00954472
2.73404	-0.00178073				2.74084	-0.00954214
2.73896	-0.00178839				2.74577	-0.00954053
2.74387	-0.00179962				2.7507	-0.00954014
2.74879	-0.00180845				2.75563	-0.009542
2.75371	-0.00181513				2.76056	-0.00954443
2.75862	-0.00181782				2.76549	-0.00954598
2.76354	-0.00181645				2.77042	-0.00954829
2.76845	-0.00181632				2.77535	-0.00955131
2.77337	-0.00181978				2.78028	-0.0095546
2.77829	-0.00182436				2.78521	-0.00955611
2.7832	-0.00182355				2.79014	-0.00955296
2.78812	-0.00181618				2.79507	-0.0095462
2.79304	-0.00181167				2.8	-0.00953933
2.79795	-0.00181076				2.80493	-0.0095341
2.80287	-0.00181383				2.80986	-0.0095307
2.80778	-0.00181701				2.81479	-0.00953321
2.8127	-0.00181608				2.81972	-0.00953981
2.81762	-0.00181346				2.82466	-0.00954507
2.82253	-0.00181111				2.82959	-0.00954666
2.82745	-0.00180888				2.83452	-0.00954945
2.83237	-0.00180593				2.83945	-0.00955381
2.83728	-0.00180208				2.84438	-0.00956386
2.8422	-0.00179906				2.84931	-0.00956863
2.84711	-0.00179771				2.85424	-0.00957284
2.85203	-0.00179917				2.85917	-0.00957661
2.85695	-0.00180317				2.8641	-0.00958078
2.86186	-0.00180687				2.86903	-0.00958759
2.86678	-0.00181026				2.87396	-0.00958095
2.87169	-0.00181318				2.87889	-0.00955798
2.87661	-0.00181566				2.88382	-0.00953944
2.88153	-0.00181842				2.88875	-0.00952564
2.88644	-0.00182281				2.89368	-0.0095219
2.89136	-0.00182815				2.89861	-0.00952712
2.89628	-0.00183046				2.90354	-0.00952828
2.90119	-0.00182938				2.90848	-0.00952594
2.90611	-0.00182375				2.91341	-0.00952342
2.91102	-0.00181118				2.91834	-0.0095219
2.91594	-0.00179502				2.92327	-0.00952102
2.92086	-0.00178146				2.9282	-0.00951888
2.92577	-0.00177341				2.93313	-0.00951425
2.93069	-0.00177157				2.93806	-0.00951113
2.9356	-0.00177131				2.94299	-0.00950912
2.94052	-0.00177303				2.94792	-0.00950662
2.94544	-0.00177744				2.95285	-0.00950421
2.95035	-0.00178498				2.95778	-0.0095026
2.95527	-0.00179469				2.96271	-0.00950172
2.96019	-0.00180407				2.96764	-0.00950221
2.9651	-0.00181308				2.97257	-0.00950664
2.97002	-0.00182041				2.9775	-0.00950536
2.97493	-0.00182389				2.98243	-0.00950002
2.97985	-0.00182312				2.98736	-0.00949594
2.98477	-0.00181958				2.9923	-0.00949467
2.98968	-0.00181689				2.99723	-0.00950179
2.9946	-0.0018154				3.00216	-0.00950638
2.99952	-0.00181373				3.00709	-0.00951181
3.00443	-0.00180974				3.01202	-0.00951761
3.00935	-0.00180519				3.01695	-0.0095205
3.01426	-0.00180048				3.02188	-0.00951429
3.01918	-0.00179449				3.02681	-0.00950915
3.0241	-0.00178797				3.03174	-0.00950518
3.02901	-0.00178396				3.03667	-0.00950166
3.03393	-0.00178174				3.0416	-0.00949367
3.03884	-0.00178081				3.04653	-0.00948813
3.04376	-0.00178203				3.05146	-0.00948519
3.04868	-0.00178615				3.05639	-0.00948573
3.05359	-0.00179235				3.06132	-0.00948818
3.05851	-0.00179904				3.06625	-0.00949165
3.06343	-0.00180218				3.07118	-0.00949337
3.06834	-0.00180062				3.07612	-0.00949253
3.07326	-0.00180001				3.08105	-0.00949071
3.07817	-0.00180232				3.08598	-0.00948997
3.08309	-0.00181073				3.09091	-0.00949039
3.08801	-0.00182189				3.09584	-0.00949132
3.09292	-0.00182678				3.10077	-0.00948915
3.09784	-0.00182958				3.1057	-0.00948651
3.10276	-0.00183104				3.11063	-0.00948328
3.10767	-0.0018296				3.11556	-0.009479
3.11259	-0.0018228				3.12049	-0.00947407
3.1175	-0.00181376				3.12542	-0.00947015
3.12242	-0.00180979				3.13035	-0.00946671
3.12734	-0.0018118				3.13528	-0.00946306
3.13225	-0.00181687				3.14021	-0.00946113
3.13717	-0.00181614				3.14514	-0.00945827
3.14208	-0.00180673				3.15007	-0.00944937
3.147	-0.001786				3.155	-0.00943995
3.15192	-0.00174775				3.15994	-0.00943091
3.15683	-0.00170536				3.16487	-0.00942282
3.16175	-0.00167491				3.1698	-0.0094155
3.16667	-0.00165962				3.17473	-0.00940877
3.17158	-0.0016638				3.17966	-0.00940296
3.1765	-0.00168045				3.18459	-0.00939854
3.18141	-0.00169681				3.18952	-0.00939609
3.18633	-0.00171071				3.19445	-0.00939399
3.19125	-0.00172132				3.19938	-0.00939199
3.19616	-0.00172982				3.20431	-0.00938808
3.20108	-0.0017358				3.20924	-0.00938354
3.20599	-0.00173723				3.21417	-0.00937906
3.21091	-0.00173116				3.2191	-0.00937603
3.21583	-0.0017186				3.22403	-0.00937478
3.22074	-0.00170566				3.22896	-0.00937488
3.22566	-0.00169636				3.23389	-0.00937161
3.23058	-0.00169402				3.23882	-0.00936275
3.23549	-0.0016983				3.24376	-0.00935295
3.24041	-0.00170298				3.24869	-0.00934543
3.24532	-0.00170869				3.25362	-0.00934176
3.25024	-0.00171662				3.25855	-0.00934234
3.25516	-0.00172667				3.26348	-0.0093412
3.26007	-0.00173369				3.26841	-0.00934001
3.26499	-0.00173163				3.27334	-0.00934036
3.26991	-0.00172397				3.27827	-0.00934111
3.27482	-0.00171639				3.2832	-0.00933762
3.27974	-0.00171176				3.28813	-0.00932833
3.28465	-0.00171012				3.29306	-0.00932143
3.28957	-0.0017097				3.29799	-0.00931828
3.29449	-0.00170875				3.30292	-0.00932105
3.2994	-0.00170967				3.30785	-0.00932565
3.30432	-0.00171458				3.31278	-0.00932696
3.30923	-0.0017234				3.31771	-0.00932839
3.31415	-0.00173195				3.32264	-0.0093315
3.31907	-0.00173811				3.32758	-0.00933262
3.32398	-0.0017403				3.33251	-0.00932782
3.3289	-0.00174006				3.33744	-0.00932166
3.33382	-0.00173919				3.34237	-0.00931674
3.33873	-0.00173956				3.3473	-0.00931111
3.34365	-0.00174229				3.35223	-0.00930468
3.34856	-0.00175021				3.35716	-0.00930193
3.35348	-0.00176278				3.36209	-0.00930382
3.3584	-0.00177469				3.36702	-0.00930736
3.36331	-0.00178322				3.37195	-0.0093068
3.36823	-0.00178751				3.37688	-0.00930529
3.37315	-0.0017909				3.38181	-0.00930334
3.37806	-0.00179383				3.38674	-0.00930098
3.38298	-0.00179674				3.39167	-0.0092959
3.38789	-0.00180021				3.3966	-0.00928746
3.39281	-0.00180447				3.40153	-0.00928035
3.39773	-0.00180866				3.40646	-0.00927602
3.40264	-0.00181168				3.4114	-0.00927553
3.40756	-0.00181414				3.41633	-0.00927872
3.41247	-0.00181574				3.42126	-0.00927936
3.41739	-0.00181671				3.42619	-0.00927446
3.42231	-0.0018183				3.43112	-0.00926726
3.42722	-0.0018216				3.43605	-0.00925797
3.43214	-0.0018259				3.44098	-0.00924817
3.43706	-0.00182902				3.44591	-0.00923977
3.44197	-0.00183193				3.45084	-0.00923369
3.44689	-0.00183522				3.45577	-0.00923266
3.4518	-0.00184085				3.4607	-0.00923627
3.45672	-0.00184891				3.46563	-0.00924127
3.46164	-0.00185153				3.47056	-0.00924853
3.46655	-0.00184527				3.47549	-0.00925759
3.47147	-0.00183921				3.48042	-0.00926322
3.47638	-0.00183611				3.48535	-0.00925879
3.4813	-0.00183683				3.49028	-0.00924417
3.48622	-0.00184185				3.49522	-0.00922703
3.49113	-0.00184878				3.50015	-0.00921153
3.49605	-0.001854				3.50508	-0.00919784
3.50097	-0.00185593				3.51001	-0.00918831
3.50588	-0.00185614				3.51494	-0.00918502
3.5108	-0.00185738				3.51987	-0.00918887
3.51571	-0.00186038				3.5248	-0.00919558
3.52063	-0.00186182				3.52973	-0.00920038
3.52555	-0.00186002				3.53466	-0.00920403
3.53046	-0.00185597				3.53959	-0.00920483
3.53538	-0.00184546				3.54452	-0.00920275
3.5403	-0.00182934				3.54945	-0.00919944
3.54521	-0.00181677				3.55438	-0.00919557
3.55013	-0.00180991				3.55931	-0.00919218
3.55504	-0.00180629				3.56424	-0.00918982
3.55996	-0.00180402				3.56917	-0.00918995
3.56488	-0.00180393				3.5741	-0.00919088
3.56979	-0.00180734				3.57904	-0.00918992
3.57471	-0.00181424				3.58397	-0.0091861
3.57962	-0.00182092				3.5889	-0.00918033
3.58454	-0.00182566				3.59383	-0.00917718
3.58946	-0.00183007				3.59876	-0.00917853
3.59437	-0.00183444				3.60369	-0.00917754
3.59929	-0.00183849				3.60862	-0.00917187
3.60421	-0.00184204				3.61355	-0.0091641
3.60912	-0.00184493				3.61848	-0.00915613
3.61404	-0.00184497				3.62341	-0.00914928
3.61895	-0.00183885				3.62834	-0.00914434
3.62387	-0.00182756				3.63327	-0.00914261
3.62879	-0.00181435				3.6382	-0.00914587
3.6337	-0.00180011				3.64313	-0.00915577
3.63862	-0.00178952				3.64806	-0.00916832
3.64354	-0.00178552				3.65299	-0.00917676
3.64845	-0.00178578				3.65792	-0.009178
3.65337	-0.00178768				3.66286	-0.00917646
3.65828	-0.00179062				3.66779	-0.00917571
3.6632	-0.00179514				3.67272	-0.00917878
3.66812	-0.00180042				3.67765	-0.00918326
3.67303	-0.00180519				3.68258	-0.00918558
3.67795	-0.00181063				3.68751	-0.00918787
3.68286	-0.00181731				3.69244	-0.00919179
3.68778	-0.00182431				3.69737	-0.0091984
3.6927	-0.00182841				3.7023	-0.00919928
3.69761	-0.00182599				3.70723	-0.00919385
3.70253	-0.00181745				3.71216	-0.00917883
3.70745	-0.00180935				3.71709	-0.00916239
3.71236	-0.0018034				3.72202	-0.0091517
3.71728	-0.0018006				3.72695	-0.00914884
3.72219	-0.00180276				3.73188	-0.0091454
3.72711	-0.00180818				3.73681	-0.0091405
3.73203	-0.00181053				3.74174	-0.00913675
3.73694	-0.00180668				3.74668	-0.00913465
3.74186	-0.00179992				3.75161	-0.00913369
3.74677	-0.00179494				3.75654	-0.00913018
3.75169	-0.00179538				3.76147	-0.00912474
3.75661	-0.00180263				3.7664	-0.00911965
3.76152	-0.00180989				3.77133	-0.00911535
3.76644	-0.00181293				3.77626	-0.00911134
3.77136	-0.00181488				3.78119	-0.00910925
3.77627	-0.00181866				3.78612	-0.00910984
3.78119	-0.00182528				3.79105	-0.00911335
3.7861	-0.00183028				3.79598	-0.00911801
3.79102	-0.00182951				3.80091	-0.00912035
3.79594	-0.00182487				3.80584	-0.00912037
3.80085	-0.00181985				3.81077	-0.00911939
3.80577	-0.00181605				3.8157	-0.0091183
3.81069	-0.00181485				3.82063	-0.00911738
3.8156	-0.00181785				3.82556	-0.00911728
3.82052	-0.00182345				3.8305	-0.00911977
3.82543	-0.00182742				3.83543	-0.00911705
3.83035	-0.00182755				3.84036	-0.0091112
3.83527	-0.00182511				3.84529	-0.00910453
3.84018	-0.00182288				3.85022	-0.00909674
3.8451	-0.00182303				3.85515	-0.00908867
3.85001	-0.00182781				3.86008	-0.009081
3.85493	-0.00183467				3.86501	-0.00907447
3.85985	-0.00183772				3.86994	-0.00906926
3.86476	-0.00183844				3.87487	-0.00906587
3.86968	-0.00183825				3.8798	-0.00906327
3.8746	-0.00183667				3.88473	-0.00905693
3.87951	-0.00183421				3.88966	-0.00904827
3.88443	-0.00183301				3.89459	-0.00903878
3.88934	-0.00183372				3.89952	-0.00903094
3.89426	-0.00183472				3.90445	-0.00902541
3.89918	-0.0018352				3.90938	-0.00902261
3.90409	-0.00183609				3.91432	-0.00902263
3.90901	-0.00183739				3.91925	-0.00902668
3.91393	-0.00183771				3.92418	-0.00902686
3.91884	-0.00183506				3.92911	-0.00901979
3.92376	-0.00183048				3.93404	-0.0090051
3.92867	-0.00182542				3.93897	-0.00898919
3.93359	-0.00181889				3.9439	-0.00897399
3.93851	-0.00181137				3.94883	-0.00896079
3.94342	-0.00180523				3.95376	-0.00895036
3.94834	-0.0018009				3.95869	-0.0089496
3.95325	-0.00179734				3.96362	-0.00894396
3.95817	-0.00179409				3.96855	-0.00893336
3.96309	-0.00179258				3.97348	-0.00892464
3.968	-0.001795				3.97841	-0.00891932
3.97292	-0.00179882				3.98334	-0.00892189
3.97784	-0.00179775				3.98827	-0.0089329
3.98275	-0.00179375				3.9932	-0.00893558
3.98767	-0.00179079				3.99813	-0.00893445
3.99258	-0.00178846				4.00307	-0.00893386
3.9975	-0.00178638				4.008	-0.00893432
4.00242	-0.00178589				4.01293	-0.00893653
4.00733	-0.00178877				4.01786	-0.0089381
4.01225	-0.00179525				4.02279	-0.00893926
4.01717	-0.00180159				4.02772	-0.00894119
4.02208	-0.00180389				4.03265	-0.00894407
4.027	-0.00180282				4.03758	-0.00894859
4.03191	-0.00180233				4.04251	-0.00895154
4.03683	-0.00180272				4.04744	-0.00895379
4.04175	-0.00180363				4.05237	-0.00895806
4.04666	-0.00180439				4.0573	-0.00896462
4.05158	-0.00180373				4.06223	-0.00897298
4.05649	-0.00180141				4.06716	-0.00897235
4.06141	-0.00179871				4.07209	-0.00896146
4.06633	-0.00179601				4.07702	-0.00894835
4.07124	-0.00179371				4.08195	-0.00893895
4.07616	-0.00179242				4.08689	-0.00893346
4.08108	-0.00179156				4.09182	-0.00893009
4.08599	-0.00178734				4.09675	-0.00892458
4.09091	-0.00177987				4.10168	-0.0089213
4.09582	-0.0017749				4.10661	-0.00892102
4.10074	-0.00177302				4.11154	-0.00892887
4.10566	-0.00177233				4.11647	-0.00893901
4.11057	-0.00176973				4.1214	-0.00893546
4.11549	-0.0017662				4.12633	-0.00892452
4.1204	-0.00176367				4.13126	-0.0089141
4.12532	-0.00176319				4.13619	-0.00890486
4.13024	-0.00176448				4.14112	-0.00889792
4.13515	-0.00176628				4.14605	-0.00889454
4.14007	-0.00176872				4.15098	-0.00889665
4.14499	-0.00177059				4.15591	-0.00890363
4.1499	-0.00177107				4.16084	-0.00891077
4.15482	-0.00177129				4.16577	-0.00891325
4.15973	-0.00177163				4.17071	-0.00891447
4.16465	-0.0017731				4.17564	-0.00891452
4.16957	-0.00177767				4.18057	-0.00891013
4.17448	-0.00178376				4.1855	-0.00890268
4.1794	-0.00178716				4.19043	-0.00889482
4.18432	-0.00178724				4.19536	-0.0088917
4.18923	-0.00178544				4.20029	-0.0088929
4.19415	-0.0017838				4.20522	-0.00889496
4.19906	-0.00178167				4.21015	-0.00889746
4.20398	-0.00177632				4.21508	-0.00889749
4.2089	-0.00176799				4.22001	-0.00889395
4.21381	-0.00176028				4.22494	-0.00888592
4.21873	-0.00175479				4.22987	-0.00887548
4.22364	-0.00175424				4.2348	-0.00886602
4.22856	-0.00175832				4.23973	-0.00885758
4.23348	-0.00176329				4.24466	-0.00885121
4.23839	-0.00176384				4.24959	-0.00885364
4.24331	-0.00175464				4.25453	-0.00885699
4.24823	-0.00173955				4.25946	-0.00885668
4.25314	-0.00172359				4.26439	-0.00885566
4.25806	-0.00170935				4.26932	-0.0088555
4.26297	-0.00169938				4.27425	-0.00885557
4.26789	-0.00169661				4.27918	-0.00884946
4.27281	-0.00170309				4.28411	-0.0088408
4.27772	-0.00171689				4.28904	-0.00883215
4.28264	-0.00173031				4.29397	-0.00883275
4.28756	-0.00173859				4.2989	-0.00884088
4.29247	-0.00174302				4.30383	-0.00884753
4.29739	-0.00174607				4.30876	-0.00885045
4.3023	-0.00174622				4.31369	-0.00885298
4.30722	-0.00174505				4.31862	-0.00885642
4.31214	-0.00174616				4.32355	-0.00886081
4.31705	-0.00174968				4.32848	-0.00886674
4.32197	-0.00175368				4.33341	-0.00886955
4.32688	-0.00175661				4.33835	-0.00887141
4.3318	-0.00175993				4.34328	-0.00887235
4.33672	-0.0017644				4.34821	-0.00887206
4.34163	-0.00176903				4.35314	-0.00887016
4.34655	-0.00177182				4.35807	-0.00886365
4.35147	-0.00177231				4.363	-0.00885609
4.35638	-0.00176956				4.36793	-0.00884779
4.3613	-0.00176405				4.37286	-0.00884021
4.36621	-0.00175742				4.37779	-0.00883349
4.37113	-0.00175085				4.38272	-0.00882875
4.37605	-0.00174744				4.38765	-0.00882543
4.38096	-0.00174895				4.39258	-0.00882253
4.38588	-0.00175324				4.39751	-0.00882016
4.39079	-0.00175741				4.40244	-0.00881876
4.39571	-0.00176066				4.40737	-0.00881697
4.40063	-0.00176378				4.4123	-0.00881665
4.40554	-0.00176693				4.41723	-0.00881809
4.41046	-0.00177046				4.42217	-0.00882163
4.41538	-0.00177442				4.4271	-0.00881768
4.42029	-0.00177753				4.43203	-0.00881559
4.42521	-0.00177939				4.43696	-0.00881547
4.43012	-0.00178156				4.44189	-0.00881737
4.43504	-0.00178499				4.44682	-0.00881458
4.43996	-0.00178982				4.45175	-0.00880964
4.44487	-0.00179534				4.45668	-0.00880219
4.44979	-0.00180026				4.46161	-0.00879079
4.45471	-0.00180254				4.46654	-0.00878033
4.45962	-0.00180281				4.47147	-0.00877112
4.46454	-0.00180259				4.4764	-0.0087647
4.46945	-0.00180152				4.48133	-0.00876126
4.47437	-0.00179919				4.48626	-0.00876033
4.47929	-0.00179681				4.49119	-0.008761
4.4842	-0.00179544				4.49612	-0.00876349
4.48912	-0.00179356				4.50105	-0.00876893
4.49403	-0.00179068				4.50599	-0.00877628
4.49895	-0.00178729				4.51092	-0.00878593
4.50387	-0.00178286				4.51585	-0.0087988
4.50878	-0.00177794				4.52078	-0.00881049
4.5137	-0.00177427				4.52571	-0.00882088
4.51862	-0.00177292				4.53064	-0.00883108
4.52353	-0.00177427				4.53557	-0.00883862
4.52845	-0.00177512				4.5405	-0.00883772
4.53336	-0.00177074				4.54543	-0.00883708
4.53828	-0.00176252				4.55036	-0.00883781
4.5432	-0.00175609				4.55529	-0.00884018
4.54811	-0.00175528				4.56022	-0.00883441
4.55303	-0.0017601				4.56515	-0.00882692
4.55795	-0.0017651				4.57008	-0.0088182
4.56286	-0.00176592				4.57501	-0.00880924
4.56778	-0.00176541				4.57994	-0.00879909
4.57269	-0.00176464				4.58487	-0.00878519
4.57761	-0.0017632				4.58981	-0.0087683
4.58253	-0.00176206				4.59474	-0.00873779
4.58744	-0.00176463				4.59967	-0.00867082
4.59236	-0.00177228				4.6046	-0.00861472
4.59727	-0.00178003				4.60953	-0.00857832
4.60219	-0.00178136				4.61446	-0.00857732
4.60711	-0.00177797				4.61939	-0.00858495
4.61202	-0.00177611				4.62432	-0.00859689
4.61694	-0.00177736				4.62925	-0.00860846
4.62186	-0.00178202				4.63418	-0.00862044
4.62677	-0.00178727				4.63911	-0.00863296
4.63169	-0.00179006				4.64404	-0.00864214
4.6366	-0.00179224				4.64897	-0.00864995
4.64152	-0.00179631				4.6539	-0.00865683
4.64644	-0.00180307				4.65883	-0.00866124
4.65135	-0.00180969				4.66376	-0.00865858
4.65627	-0.00181368				4.66869	-0.00864892
4.66118	-0.00181633				4.67363	-0.00863969
4.6661	-0.00181785				4.67856	-0.00863174
4.67102	-0.00181882				4.68349	-0.00862563
4.67593	-0.00181989				4.68842	-0.00862595
4.68085	-0.0018209				4.69335	-0.00863521
4.68577	-0.00182027				4.69828	-0.00864125
4.69068	-0.00181802				4.70321	-0.0086445
4.6956	-0.00181597				4.70814	-0.00864699
4.70051	-0.00181507				4.71307	-0.00864929
4.70543	-0.00181728				4.718	-0.00865242
4.71035	-0.00182208				4.72293	-0.00865668
4.71526	-0.00182668				4.72786	-0.00866104
4.72018	-0.00182892				4.73279	-0.00866346
4.7251	-0.0018281				4.73772	-0.00866679
4.73001	-0.00182473				4.74265	-0.00866995
4.73493	-0.00181777				4.74758	-0.00867151
4.73984	-0.00180876				4.75251	-0.00867212
4.74476	-0.00180039				4.75745	-0.00867109
4.74968	-0.00179364				4.76238	-0.00866828
4.75459	-0.00179099				4.76731	-0.00866572
4.75951	-0.0017937				4.77224	-0.00866367
4.76442	-0.00179885				4.77717	-0.00866306
4.76934	-0.00180214				4.7821	-0.00866314
4.77426	-0.001802				4.78703	-0.00866309
4.77917	-0.0017993				4.79196	-0.00866645
4.78409	-0.00179584				4.79689	-0.00867056
4.78901	-0.00179355				4.80182	-0.00867015
4.79392	-0.00179366				4.80675	-0.00866301
4.79884	-0.00179764				4.81168	-0.0086526
4.80375	-0.0018022				4.81661	-0.00864489
4.80867	-0.00180446				4.82154	-0.00864216
4.81359	-0.00180589				4.82647	-0.00864284
4.8185	-0.00180586				4.8314	-0.00863902
4.82342	-0.00180112				4.83633	-0.00862764
4.82834	-0.00179003				4.84127	-0.00861843
4.83325	-0.00177703				4.8462	-0.00861581
4.83817	-0.0017677				4.85113	-0.00862174
4.84308	-0.00176407				4.85606	-0.00862789
4.848	-0.00176564				4.86099	-0.00863164
4.85292	-0.00176946				4.86592	-0.00863472
4.85783	-0.00177303				4.87085	-0.00863798
4.86275	-0.00177667				4.87578	-0.00864203
4.86766	-0.00178091				4.88071	-0.00864754
4.87258	-0.00178588				4.88564	-0.00865174
4.8775	-0.00179001				4.89057	-0.00865254
4.88241	-0.00179304				4.8955	-0.00865188
4.88733	-0.00179717				4.90043	-0.00864877
4.89225	-0.0018029				4.90536	-0.00864345
4.89716	-0.00180559				4.91029	-0.0086378
4.90208	-0.00180402				4.91522	-0.00863222
4.90699	-0.0018023				4.92015	-0.00862828
4.91191	-0.00180107				4.92509	-0.00862851
4.91683	-0.00180026				4.93002	-0.00863178
4.92174	-0.00179944				4.93495	-0.00863514
4.92666	-0.00179985				4.93988	-0.00863853
4.93157	-0.00180207				4.94481	-0.00864011
4.93649	-0.00180309				4.94974	-0.00863549
4.94141	-0.00180065				4.95467	-0.00862769
4.94632	-0.0017969				4.9596	-0.00862294
4.95124	-0.00179708				4.96453	-0.00862357
4.95616	-0.00180334				4.96946	-0.00862364
4.96107	-0.00181217				4.97439	-0.00861535
4.96599	-0.00181909				4.97932	-0.00860347
4.9709	-0.00182307				4.98425	-0.00859212
4.97582	-0.00182474				4.98918	-0.0085814
4.98074	-0.00182248				4.99411	-0.00857101
4.98565	-0.00181533				4.99904	-0.00856167
4.99057	-0.00180647				5.00397	-0.00855411
4.99549	-0.00180077				5.00891	-0.00854725
5.0004	-0.0017996				5.01384	-0.00854055
5.00532	-0.0018016				5.01877	-0.0085346
5.01023	-0.0018069				5.0237	-0.00852963
5.01515	-0.00181541				5.02863	-0.00852604
5.02007	-0.00182183				5.03356	-0.00852397
5.02498	-0.00182184				5.03849	-0.00852083
5.0299	-0.00181809				5.04342	-0.00851639
5.03481	-0.00181294				5.04835	-0.00851316
5.03973	-0.00180564				5.05328	-0.00851181
5.04465	-0.00179739				5.05821	-0.00851222
5.04956	-0.00179111				5.06314	-0.00851446
5.05448	-0.00178741				5.06807	-0.00852092
5.0594	-0.0017845				5.073	-0.00852878
5.06431	-0.00178195				5.07793	-0.0085326
5.06923	-0.00178194				5.08286	-0.00853299
5.07414	-0.00178485				5.08779	-0.00853291
5.07906	-0.00178778				5.09273	-0.00853363
5.08398	-0.00178949				5.09766	-0.00853803
5.08889	-0.00178986				5.10259	-0.00854525
5.09381	-0.00178675				5.10752	-0.00854788
5.09873	-0.00178086				5.11245	-0.00854763
5.10364	-0.0017755				5.11738	-0.00854845
5.10856	-0.00177241				5.12231	-0.00855226
5.11347	-0.00177257				5.12724	-0.00855661
5.11839	-0.00177543				5.13217	-0.00855984
5.12331	-0.00178092				5.1371	-0.00856243
5.12822	-0.0017878				5.14203	-0.00856246
5.13314	-0.00179416				5.14696	-0.0085549
5.13805	-0.00180056				5.15189	-0.00854403
5.14297	-0.001807				5.15682	-0.00853411
5.14789	-0.00181154				5.16175	-0.00852632
5.1528	-0.00181328				5.16668	-0.0085239
5.15772	-0.00181398				5.17161	-0.00852461
5.16264	-0.00181538				5.17655	-0.00852531
5.16755	-0.00181784				5.18148	-0.00852652
5.17247	-0.00181686				5.18641	-0.00852865
5.17738	-0.00180462				5.19134	-0.00853004
5.1823	-0.00178612				5.19627	-0.00852892
5.18722	-0.00177023				5.2012	-0.00852509
5.19213	-0.00175869				5.20613	-0.00852026
5.19705	-0.00175337				5.21106	-0.00851429
5.20196	-0.00175031				5.21599	-0.00850776
5.20688	-0.00174144				5.22092	-0.00850124
5.2118	-0.0017276				5.22585	-0.00849519
5.21671	-0.0017162				5.23078	-0.00848978
5.22163	-0.00171091				5.23571	-0.00848542
5.22655	-0.0017131				5.24064	-0.00848439
5.23146	-0.00171955				5.24557	-0.00848544
5.23638	-0.00172688				5.2505	-0.0084824
5.24129	-0.00173355				5.25543	-0.00847696
5.24621	-0.00173897				5.26037	-0.00847652
5.25113	-0.00174556				5.2653	-0.00848228
5.25604	-0.00175579				5.27023	-0.00848259
5.26096	-0.00176647				5.27516	-0.00847721
5.26588	-0.00177428				5.28009	-0.00846789
5.27079	-0.0017802				5.28502	-0.00844948
5.27571	-0.00178488				5.28995	-0.00843296
5.28062	-0.00178909				5.29488	-0.00842346
5.28554	-0.00179197				5.29981	-0.00842354
5.29046	-0.00179059				5.30474	-0.0084258
5.29537	-0.00178558				5.30967	-0.00842591
5.30029	-0.00177962				5.3146	-0.00842531
5.3052	-0.00177404				5.31953	-0.00842623
5.31012	-0.00176977				5.32446	-0.00842859
5.31504	-0.00176738				5.32939	-0.00842532
5.31995	-0.00176765				5.33432	-0.008419
5.32487	-0.00177116				5.33925	-0.00840926
5.32979	-0.001778				5.34419	-0.00839801
5.3347	-0.001785				5.34912	-0.00838742
5.33962	-0.00178858				5.35405	-0.0083784
5.34453	-0.00178854				5.35898	-0.00837797
5.34945	-0.00178548				5.36391	-0.00838045
5.35437	-0.00177845				5.36884	-0.00837952
5.35928	-0.00176542				5.37377	-0.00837927
5.3642	-0.00175041				5.3787	-0.00838137
5.36912	-0.00173922				5.38363	-0.00838843
5.37403	-0.00173259				5.38856	-0.00839756
5.37895	-0.00172916				5.39349	-0.00840759
5.38386	-0.00172715				5.39842	-0.00841712
5.38878	-0.00172711				5.40335	-0.00841713
5.3937	-0.00173218				5.40828	-0.00841302
5.39861	-0.00173886				5.41321	-0.00840982
5.40353	-0.00173963				5.41814	-0.00840826
5.40844	-0.00173589				5.42307	-0.00840986
5.41336	-0.00173244				5.42801	-0.00841448
5.41828	-0.00173095				5.43294	-0.0084184
5.42319	-0.00173303				5.43787	-0.00841721
5.42811	-0.00173872				5.4428	-0.0084141
5.43303	-0.00174505				5.44773	-0.00841019
5.43794	-0.00174882				5.45266	-0.00840731
5.44286	-0.0017501				5.45759	-0.00840587
5.44777	-0.00175083				5.46252	-0.008407
5.45269	-0.00175202				5.46745	-0.00840158
5.45761	-0.00175365				5.47238	-0.00839613
5.46252	-0.00175381				5.47731	-0.00839241
5.46744	-0.00175309				5.48224	-0.0083924
5.47235	-0.00175333				5.48717	-0.00838724
5.47727	-0.00175515				5.4921	-0.00837831
5.48219	-0.00175873				5.49703	-0.00837053
5.4871	-0.00176208				5.50196	-0.00836478
5.49202	-0.00176425				5.50689	-0.00836429
5.49694	-0.00176561				5.51182	-0.00836202
5.50185	-0.00176477				5.51676	-0.00835895
5.50677	-0.00175995				5.52169	-0.00835669
5.51168	-0.00175399				5.52662	-0.00835545
5.5166	-0.00175002				5.53155	-0.00835566
5.52152	-0.00174928				5.53648	-0.0083457
5.52643	-0.00175329				5.54141	-0.00833494
5.53135	-0.00175989				5.54634	-0.00832513
5.53627	-0.00176705				5.55127	-0.00831624
5.54118	-0.00177485				5.5562	-0.00830895
5.5461	-0.00178096				5.56113	-0.00830881
5.55101	-0.00178261				5.56606	-0.00831006
5.55593	-0.00178198				5.57099	-0.00831051
5.56085	-0.0017816				5.57592	-0.0083099
5.56576	-0.0017814				5.58085	-0.00830616
5.57068	-0.00178052				5.58578	-0.00830315
5.57559	-0.00177909				5.59071	-0.00830152
5.58051	-0.00177779				5.59564	-0.00830596
5.58543	-0.00177665				5.60058	-0.00831541
5.59034	-0.00177619				5.60551	-0.00832345
5.59526	-0.00177796				5.61044	-0.00832975
5.60018	-0.00178223				5.61537	-0.00833421
5.60509	-0.00178716				5.6203	-0.00833181
5.61001	-0.00179182				5.62523	-0.00832444
5.61492	-0.00179615				5.63016	-0.00831714
5.61984	-0.00179925				5.63509	-0.00831121
5.62476	-0.00180092				5.64002	-0.00830616
5.62967	-0.00180171				5.64495	-0.00829662
5.63459	-0.00180184				5.64988	-0.0082829
5.63951	-0.00180109				5.65481	-0.00827047
5.64442	-0.00180017				5.65974	-0.00825966
5.64934	-0.00179986				5.66467	-0.00825329
5.65425	-0.00179969				5.6696	-0.00824992
5.65917	-0.00179816				5.67453	-0.00825546
5.66409	-0.00179571				5.67946	-0.00826614
5.669	-0.0017942				5.6844	-0.00826686
5.67392	-0.00179452				5.68933	-0.00826633
5.67883	-0.00179642				5.69426	-0.00826538
5.68375	-0.00179732				5.69919	-0.00826436
5.68867	-0.00179643				5.70412	-0.00826353
5.69358	-0.00179443				5.70905	-0.00826624
5.6985	-0.00179105				5.71398	-0.00827004
5.70342	-0.00178697				5.71891	-0.00826637
5.70833	-0.00178304				5.72384	-0.00826355
5.71325	-0.00177949				5.72877	-0.0082616
5.71816	-0.00177744				5.7337	-0.00826177
5.72308	-0.00178006				5.73863	-0.00826524
5.728	-0.00178632				5.74356	-0.00827129
5.73291	-0.00179002				5.74849	-0.00827478
5.73783	-0.00179142				5.75342	-0.00826842
5.74274	-0.00179359				5.75835	-0.00826028
5.74766	-0.00179771				5.76328	-0.00825418
5.75258	-0.00180225				5.76822	-0.00824995
5.75749	-0.00180138				5.77315	-0.0082477
5.76241	-0.0017974				5.77808	-0.00824692
5.76733	-0.00179483				5.78301	-0.00824522
5.77224	-0.00179404				5.78794	-0.00824434
5.77716	-0.0017937				5.79287	-0.00824404
5.78207	-0.00179149				5.7978	-0.00824314
5.78699	-0.00178845				5.80273	-0.00824293
5.79191	-0.00178722				5.80766	-0.00824311
5.79682	-0.00178852				5.81259	-0.0082418
5.80174	-0.0017912				5.81752	-0.00823827
5.80666	-0.00179302				5.82245	-0.00822803
5.81157	-0.00179448				5.82738	-0.00822057
5.81649	-0.00179739				5.83231	-0.00821598
5.8214	-0.00180164				5.83724	-0.0082151
5.82632	-0.00180354				5.84217	-0.00820887
5.83124	-0.00180364				5.8471	-0.00820195
5.83615	-0.00180442				5.85204	-0.00819899
5.84107	-0.00180758				5.85697	-0.00819936
5.84598	-0.00181557				5.8619	-0.0082016
5.8509	-0.00182465				5.86683	-0.00820613
5.85582	-0.00183156				5.87176	-0.00821406
5.86073	-0.00183717				5.87669	-0.00821428
5.86565	-0.0018416				5.88162	-0.00821341
5.87057	-0.00184326				5.88655	-0.00821432
5.87548	-0.00184117				5.89148	-0.00821587
5.8804	-0.00183648				5.89641	-0.00821276
5.88531	-0.00182891				5.90134	-0.00820315
5.89023	-0.00181633				5.90627	-0.00819603
5.89515	-0.00180233				5.9112	-0.00819168
5.90006	-0.00179203				5.91613	-0.00819137
5.90498	-0.00178714				5.92106	-0.00819071
5.9099	-0.00178762				5.92599	-0.00818933
5.91481	-0.00178805				5.93092	-0.00818806
5.91973	-0.00178448				5.93586	-0.008187
5.92464	-0.00178073				5.94079	-0.00818637
5.92956	-0.00177884				5.94572	-0.00818529
5.93448	-0.00177668				5.95065	-0.00818484
5.93939	-0.00177501				5.95558	-0.00818437
5.94431	-0.00177793				5.96051	-0.00818206
5.94922	-0.00178569				5.96544	-0.00817987
5.95414	-0.00179257				5.97037	-0.00817927
5.95906	-0.00179434				5.9753	-0.00817912
5.96397	-0.00179283				5.98023	-0.00817549
5.96889	-0.00179001				5.98516	-0.00816617
5.97381	-0.00178566				5.99009	-0.00815258
5.97872	-0.00177926				5.99502	-0.00813879
5.98364	-0.00177203				5.99995	-0.00813295
5.98855	-0.00176547				6.00488	-0.00813513
5.99347	-0.00176001				6.00981	-0.00814427
5.99839	-0.00175612				6.01474	-0.00814837
6.0033	-0.00175437				6.01968	-0.00814501
6.00822	-0.00175375				6.02461	-0.00813861
6.01313	-0.00175082				6.02954	-0.00813334
6.01805	-0.00174442				6.03447	-0.00813319
6.02297	-0.00173868				6.0394	-0.00813581
6.02788	-0.0017368				6.04433	-0.008136
6.0328	-0.00173996				6.04926	-0.00813531
6.03772	-0.0017461				6.05419	-0.00813731
6.04263	-0.00175351				6.05912	-0.00814279
6.04755	-0.00176163				6.06405	-0.0081544
6.05246	-0.00176807				6.06898	-0.00816841
6.05738	-0.00177257				6.07391	-0.00817172
6.0623	-0.00177714				6.07884	-0.0081647
6.06721	-0.00178305				6.08377	-0.00815571
6.07213	-0.00179058				6.0887	-0.00814911
6.07705	-0.00179749				6.09363	-0.00814437
6.08196	-0.00180298				6.09856	-0.00814083
6.08688	-0.00180758				6.1035	-0.00814151
6.09179	-0.00181063				6.10843	-0.0081484
6.09671	-0.00181061				6.11336	-0.00814877
6.10163	-0.00180796				6.11829	-0.00814461
6.10654	-0.0018042				6.12322	-0.0081407
6.11146	-0.0018009				6.12815	-0.00813711
6.11637	-0.00179861				6.13308	-0.00813069
6.12129	-0.00179683				6.13801	-0.00811925
6.12621	-0.00179548				6.14294	-0.00811246
6.13112	-0.00179482				6.14787	-0.00811148
6.13604	-0.00179424				6.1528	-0.00811781
6.14096	-0.00179357				6.15773	-0.00812254
6.14587	-0.00179337				6.16266	-0.00811711
6.15079	-0.00179382				6.16759	-0.00811091
6.1557	-0.00179424				6.17252	-0.00810313
6.16062	-0.00179309				6.17745	-0.00809566
6.16554	-0.00179113				6.18238	-0.00808902
6.17045	-0.00178966				6.18732	-0.00808359
6.17537	-0.00178897				6.19225	-0.00808173
6.18029	-0.00178837				6.19718	-0.00808394
6.1852	-0.00178474				6.20211	-0.00808394
6.19012	-0.00177752				6.20704	-0.0080809
6.19503	-0.00176971				6.21197	-0.00807703
6.19995	-0.00176346				6.2169	-0.00807389
6.20487	-0.00175973				6.22183	-0.00807255
6.20978	-0.00175857				6.22676	-0.00807785
6.2147	-0.00175633				6.23169	-0.00808874
6.21961	-0.00175203				6.23662	-0.00809325
6.22453	-0.0017468				6.24155	-0.00809245
6.22945	-0.00174156				6.24648	-0.00809276
6.23436	-0.0017375				6.25141	-0.00809907
6.23928	-0.00173571				6.25634	-0.00810934
6.2442	-0.00173858				6.26127	-0.00812007
6.24911	-0.00174688				6.2662	-0.0081277
6.25403	-0.00175667				6.27114	-0.00813041
6.25894	-0.00176222				6.27607	-0.00812941
6.26386	-0.00176143				6.281	-0.00812532
6.26878	-0.00175745				6.28593	-0.00812106
6.27369	-0.00175314				6.29086	-0.00811579
6.27861	-0.00174978				6.29579	-0.0081088
6.28353	-0.001748				6.30072	-0.0081011
6.28844	-0.00174832				6.30565	-0.00809329
6.29336	-0.00174985				6.31058	-0.00808554
6.29827	-0.00174959				6.31551	-0.0080781
6.30319	-0.00174703				6.32044	-0.00807133
6.30811	-0.00174462				6.32537	-0.00806572
6.31302	-0.00174569				6.3303	-0.0080624
6.31794	-0.00175032				6.33523	-0.0080623
6.32285	-0.00175528				6.34016	-0.00805866
6.32777	-0.00175936				6.34509	-0.00805065
6.33269	-0.00176281				6.35002	-0.00804731
6.3376	-0.00176578				6.35496	-0.0080498
6.34252	-0.00176843				6.35989	-0.00805227
6.34744	-0.00177111				6.36482	-0.00804971
6.35235	-0.00177457				6.36975	-0.00804694
6.35727	-0.00177811				6.37468	-0.00804257
6.36218	-0.0017795				6.37961	-0.00803528
6.3671	-0.00177997				6.38454	-0.00802643
6.37202	-0.00178173				6.38947	-0.00801519
6.37693	-0.00178412				6.3944	-0.00800218
6.38185	-0.00178412				6.39933	-0.00799082
6.38676	-0.00178139				6.40426	-0.00798366
6.39168	-0.00177793				6.40919	-0.00797904
6.3966	-0.00177564				6.41412	-0.00797378
6.40151	-0.00177493				6.41905	-0.00796953
6.40643	-0.00177517				6.42398	-0.00796867
6.41135	-0.00177564				6.42891	-0.00797084
6.41626	-0.00177488				6.43384	-0.00797334
6.42118	-0.00177206				6.43878	-0.00797656
6.42609	-0.00176892				6.44371	-0.00797826
6.43101	-0.00176766				6.44864	-0.00797803
6.43593	-0.0017686				6.45357	-0.00797798
6.44084	-0.00177129				6.4585	-0.00797937
6.44576	-0.00177656				6.46343	-0.00797985
6.45068	-0.00178443				6.46836	-0.00797753
6.45559	-0.0017918				6.47329	-0.00797454
6.46051	-0.00179416				6.47822	-0.00797185
6.46542	-0.00179339				6.48315	-0.00796998
6.47034	-0.00179264				6.48808	-0.00795927
6.47526	-0.00179286				6.49301	-0.00794144
6.48017	-0.00179508				6.49794	-0.0079254
6.48509	-0.0017987				6.50287	-0.0079121
6.49	-0.00180061				6.5078	-0.00790696
6.49492	-0.00179934				6.51273	-0.0079079
6.49984	-0.00179675				6.51766	-0.00790833
6.50475	-0.00179393				6.5226	-0.00790749
6.50967	-0.00179099				6.52753	-0.00790603
6.51459	-0.00178846				6.53246	-0.00790372
6.5195	-0.0017862				6.53739	-0.00790087
6.52442	-0.00178232				6.54232	-0.00789801
6.52933	-0.001775				6.54725	-0.00789528
6.53425	-0.00176709				6.55218	-0.00789266
6.53917	-0.00176384				6.55711	-0.00788804
6.54408	-0.0017665				6.56204	-0.00788356
6.549	-0.00177277				6.56697	-0.00788177
6.55392	-0.00177937				6.5719	-0.00788401
6.55883	-0.00178489				6.57683	-0.00788852
6.56375	-0.00178905				6.58176	-0.00789144
6.56866	-0.00179214				6.58669	-0.00789151
6.57358	-0.00179444				6.59162	-0.00788783
6.5785	-0.001796				6.59655	-0.00788039
6.58341	-0.00179503				6.60148	-0.00787357
6.58833	-0.00178816				6.60642	-0.00786984
6.59324	-0.0017789				6.61135	-0.00787083
6.59816	-0.00177062				6.61628	-0.00787464
6.60308	-0.00176532				6.62121	-0.00787511
6.60799	-0.00176537				6.62614	-0.00787288
6.61291	-0.00176582				6.63107	-0.00787139
6.61783	-0.00176457				6.636	-0.00787151
6.62274	-0.00176337				6.64093	-0.00787457
6.62766	-0.0017644				6.64586	-0.00788095
6.63257	-0.00176757				6.65079	-0.00788381
6.63749	-0.00177068				6.65572	-0.00788257
6.64241	-0.00177331				6.66065	-0.00788023
6.64732	-0.00177461				6.66558	-0.00787789
6.65224	-0.00177314				6.67051	-0.00787572
6.65715	-0.00177247				6.67544	-0.0078739
6.66207	-0.00177582				6.68037	-0.00787036
6.66699	-0.00178427				6.6853	-0.00786258
6.6719	-0.0017926				6.69024	-0.00785415
6.67682	-0.00179751				6.69517	-0.00784755
6.68174	-0.00180087				6.7001	-0.00784906
6.68665	-0.00180415				6.70503	-0.00785452
6.69157	-0.00180645				6.70996	-0.00785794
6.69648	-0.00180516				6.71489	-0.00785373
6.7014	-0.00180088				6.71982	-0.0078416
6.70632	-0.00179542				6.72475	-0.00782708
6.71123	-0.00179073				6.72968	-0.00781399
6.71615	-0.0017882				6.73461	-0.00780317
6.72107	-0.00178927				6.73954	-0.00779729
6.72598	-0.00179223				6.74447	-0.00779215
6.7309	-0.00179313				6.7494	-0.00778721
6.73581	-0.00179138				6.75433	-0.00778311
6.74073	-0.00178834				6.75926	-0.00778031
6.74565	-0.00178548				6.76419	-0.00777831
6.75056	-0.00178456				6.76912	-0.0077765
6.75548	-0.00178684				6.77406	-0.00777005
6.76039	-0.00179154				6.77899	-0.00775716
6.76531	-0.00179281				6.78392	-0.00774426
6.77023	-0.00179184				6.78885	-0.00773372
6.77514	-0.00179101				6.79378	-0.00772868
6.78006	-0.00178965				6.79871	-0.00772599
6.78498	-0.00178539				6.80364	-0.00772423
6.78989	-0.00177856				6.80857	-0.0077238
6.79481	-0.00177243				6.8135	-0.00772015
6.79972	-0.00176862				6.81843	-0.00771285
6.80464	-0.0017684				6.82336	-0.00770667
6.80956	-0.00177164				6.82829	-0.00770318
6.81447	-0.00177455				6.83322	-0.00770557
6.81939	-0.00177471				6.83815	-0.00768546
6.82431	-0.0017726				6.84308	-0.00765763
6.82922	-0.00177024				6.84801	-0.00763049
6.83414	-0.00176853				6.85294	-0.00760849
6.83905	-0.0017675				6.85788	-0.00759287
6.84397	-0.00176666				6.86281	-0.00759083
6.84889	-0.00176633				6.86774	-0.00758673
6.8538	-0.00176632				6.87267	-0.00757996
6.85872	-0.00176592				6.8776	-0.00757153
6.86363	-0.00176633				6.88253	-0.0075608
6.86855	-0.00176772				6.88746	-0.00754911
6.87347	-0.00176891				6.89239	-0.00753808
6.87838	-0.00176978				6.89732	-0.00752761
6.8833	-0.00177052				6.90225	-0.0075133
6.88822	-0.00177112				6.90718	-0.00749753
6.89313	-0.00177094				6.91211	-0.00748098
6.89805	-0.00176856				6.91704	-0.00746268
6.90296	-0.00176476				6.92197	-0.00744254
6.90788	-0.0017608				6.9269	-0.00742
6.9128	-0.00175718				6.93183	-0.00739515
6.91771	-0.00175397				6.93676	-0.00735645
6.92263	-0.0017511				6.9417	-0.00731733
6.92754	-0.00174888				6.94663	-0.00728538
6.93246	-0.00174695				6.95156	-0.00726025
6.93738	-0.00174013				6.95649	-0.0072345
6.94229	-0.00172492				6.96142	-0.00721386
6.94721	-0.00170815				6.96635	-0.0071993
6.95213	-0.00169551				6.97128	-0.00719415
6.95704	-0.00168744				6.97621	-0.00717945
6.96196	-0.00168265				6.98114	-0.00714796
6.96687	-0.0016808				6.98607	-0.00711459
6.97179	-0.00168067				6.991	-0.00707308
6.97671	-0.00167832				6.99593	-0.00702564
6.98162	-0.00167471				7.00086	-0.0069821
6.98654	-0.00167195				7.00579	-0.00695258
6.99146	-0.0016726				7.01072	-0.00693637
6.99637	-0.00167964				7.01565	-0.00692483
7.00129	-0.00168683				7.02058	-0.00690424
7.0062	-0.00169186				7.02551	-0.00686958
7.01112	-0.00169356				7.03045	-0.00682767
7.01604	-0.00168928				7.03538	-0.00678312
7.02095	-0.00168355				7.04031	-0.00674335
7.02587	-0.00167932				7.04524	-0.00670865
7.03078	-0.00167657				7.05017	-0.00667921
7.0357	-0.00167303				7.0551	-0.00663981
7.04062	-0.00166947				7.06003	-0.00659111
7.04553	-0.00166665				7.06496	-0.00654495
7.05045	-0.00166624				7.06989	-0.00649065
7.05537	-0.00167149				7.07482	-0.00643827
7.06028	-0.00167878				7.07975	-0.00638456
7.0652	-0.00168394				7.08468	-0.00633719
7.07011	-0.00168743				7.08961	-0.00629646
7.07503	-0.00169072				7.09454	-0.00626765
7.07995	-0.00169448				7.09947	-0.00624053
7.08486	-0.00169718				7.1044	-0.00618994
7.08978	-0.00169169				7.10933	-0.00613515
7.0947	-0.00167699				7.11427	-0.00608261
7.09961	-0.00166191				7.1192	-0.00603427
7.10453	-0.00165061				7.12413	-0.00598856
7.10944	-0.00164524				7.12906	-0.00592938
7.11436	-0.00164604				7.13399	-0.00586549
7.11928	-0.00164882				7.13892	-0.00580195
7.12419	-0.00165199				7.14385	-0.00574002
7.12911	-0.001655				7.14878	-0.00568222
7.13402	-0.00165483				7.15371	-0.00562294
7.13894	-0.00164839				7.15864	-0.00557055
7.14386	-0.00163528				7.16357	-0.00552394
7.14877	-0.00162221				7.1685	-0.00547582
7.15369	-0.00161226				7.17343	-0.00541735
7.15861	-0.00160679				7.17836	-0.00535929
7.16352	-0.00160606				7.18329	-0.00530135
7.16844	-0.00160551				7.18822	-0.00524012
7.17335	-0.00160225				7.19315	-0.00516713
7.17827	-0.00159375				7.19809	-0.00509637
7.18319	-0.00157422				7.20302	-0.00503486
7.1881	-0.00153985				7.20795	-0.0049823
7.19302	-0.0015052				7.21288	-0.00494203
7.19793	-0.00147736				7.21781	-0.0048956
7.20285	-0.0014567				7.22274	-0.00483116
7.20777	-0.00143873				7.22767	-0.0047659
7.21268	-0.00142071				7.2326	-0.00470001
7.2176	-0.00140434				7.23753	-0.00463474
7.22252	-0.00138852				7.24246	-0.00457284
7.22743	-0.00136962				7.24739	-0.0044999
7.23235	-0.00135005				7.25232	-0.0044287
7.23726	-0.00133078				7.25725	-0.00435603
7.24218	-0.00131085				7.26218	-0.00426035
7.2471	-0.00129023				7.26711	-0.00413951
7.25201	-0.00126443				7.27204	-0.00401819
7.25693	-0.00122912				7.27697	-0.00389862
7.26185	-0.00118883				7.28191	-0.00373979
7.26676	-0.00115113				7.28684	-0.00355722
7.27168	-0.00110666				7.29177	-0.00338681
7.27659	-0.0010317				7.2967	-0.00321982
7.28151	-0.000940423				7.30163	-0.00305458
7.28643	-0.000851406				7.30656	-0.0028991
7.29134	-0.000771413				7.31149	-0.00273952
7.29626	-0.000702325				7.31642	-0.00255005
7.30117	-0.000651632				7.32135	-0.0023315
7.30609	-0.000626062				7.32628	-0.00210654
7.31101	-0.000605609				7.33121	-0.00189207
7.31592	-0.000563351				7.33614	-0.00168244
7.32084	-0.000489434				7.34107	-0.00147066
7.32576	-0.000396414				7.346	-0.00126217
7.33067	-0.000289098				7.35093	-0.001004
7.33559	-0.000181351				7.35586	-0.000713754
7.3405	-7.31926e-05				7.36079	-0.000437294
7.34542	4.38337e-05				7.36573	-0.000165476
7.35034	0.000156269				7.37066	0.000142201
7.35525	0.000271159				7.37559	0.000518297
7.36017	0.000419156				7.38052	0.00093351
7.36509	0.000596934				7.38545	0.00138398
7.37	0.000793253				7.39038	0.00186623
7.37492	0.000992034				7.39531	0.00237713
7.37983	0.00118016				7.40024	0.00291388
7.38475	0.00135303				7.40517	0.00347393
7.38967	0.00151006				7.4101	0.00405499
7.39458	0.00165895				7.41503	0.00465499
7.3995	0.00183017				7.41996	0.00527206
7.40441	0.00204777				7.42489	0.00590452
7.40933	0.00228033				7.42982	0.00655086
7.41425	0.00249924				7.43475	0.00720972
7.41916	0.00269816				7.43968	0.00787986
7.42408	0.00287911				7.44461	0.00856017
7.429	0.0030464				7.44955	0.00924966
7.43391	0.00321064				7.45448	0.00994742
7.43883	0.00340121				7.45941	0.0106526
7.44374	0.00362976				7.46434	0.0113646
7.44866	0.0038715				7.46927	0.0120826
7.45358	0.00411334				7.4742	0.0128061
7.45849	0.00434799				7.47913	0.0135344
7.46341	0.00457466				7.48406	0.0142673
7.46832	0.00478984				7.48899	0.0150041
7.47324	0.00499558				7.49392	0.0157446
7.47816	0.00521635				7.49885	0.0164892
7.48307	0.00549314				7.50378	0.0172501
7.48799	0.00581926				7.50871	0.0180202
7.49291	0.00617526				7.51364	0.0187679
7.49782	0.00654415				7.51857	0.0195194
7.50274	0.00689763				7.5235	0.0202719
7.50765	0.00722044				7.52843	0.0210475
7.51257	0.00750923				7.53337	0.0219438
7.51749	0.00775392				7.5383	0.0228743
7.5224	0.00795702				7.54323	0.0237292
7.52732	0.00819231				7.54816	0.0246171
7.53224	0.0084699				7.55309	0.0255976
7.53715	0.00877428				7.55802	0.0265601
7.54207	0.00908062				7.56295	0.0274989
7.54698	0.00937207				7.56788	0.0284208
7.5519	0.00964816				7.57281	0.029292
7.55682	0.00991175				7.57774	0.0301433
7.56173	0.0101506				7.58267	0.0310278
7.56665	0.0103455				7.5876	0.0319376
7.57156	0.010513				7.59253	0.0328071
7.57648	0.0107075				7.59746	0.0336126
7.5814	0.0109396				7.60239	0.0344057
7.58631	0.0111877				7.60732	0.0352886
7.59123	0.0114445				7.61225	0.0362852
7.59615	0.0117108				7.61719	0.0372974
7.60106	0.0119927				7.62212	0.0382594
7.60598	0.0122892				7.62705	0.0391533
7.61089	0.0125886				7.63198	0.0399685
7.61581	0.0128922				7.63691	0.040781
7.62073	0.013178				7.64184	0.0416325
7.62564	0.0134398				7.64677	0.042488
7.63056	0.0136813				7.6517	0.0433951
7.63548	0.0139128				7.65663	0.0443978
7.64039	0.0141525				7.66156	0.0454773
7.64531	0.0143905				7.66649	0.0465883
7.65022	0.0146099				7.67142	0.0476539
7.65514	0.0148087				7.67635	0.0486433
7.66006	0.0149959				7.68128	0.0495591
7.66497	0.0151956				7.68621	0.0504345
7.66989	0.0154158				7.69114	0.0513018
7.6748	0.0156376				7.69607	0.0521427
7.67972	0.0158543				7.70101	0.0529303
7.68464	0.0160626				7.70594	0.0536391
7.68955	0.0162557				7.71087	0.0542626
7.69447	0.0164355				7.7158	0.0548372
7.69939	0.01661				7.72073	0.0554884
7.7043	0.0167782				7.72566	0.0562095
7.70922	0.0169303				7.73059	0.0569016
7.71413	0.0170616				7.73552	0.0575723
7.71905	0.0171768				7.74045	0.0582635
7.72397	0.0172976				7.74538	0.0589842
7.72888	0.0174153				7.75031	0.0596951
7.7338	0.0175228				7.75524	0.060484
7.73871	0.0176341				7.76017	0.0613331
7.74363	0.0177778				7.7651	0.0621397
7.74855	0.017931				7.77003	0.062887
7.75346	0.0180601				7.77496	0.0635832
7.75838	0.0181627				7.77989	0.0642255
7.7633	0.0182647				7.78483	0.0648446
7.76821	0.0183947				7.78976	0.0655164
7.77313	0.0185251				7.79469	0.0661862
7.77804	0.018645				7.79962	0.0668651
7.78296	0.0187601				7.80455	0.0675525
7.78788	0.0188792				7.80948	0.0682212
7.79279	0.01899				7.81441	0.068885
7.79771	0.0190844				7.81934	0.06951
7.80263	0.0191491				7.82427	0.0700778
7.80754	0.019186				7.8292	0.0706502
7.81246	0.0192244				7.83413	0.0713879
7.81737	0.0192723				7.83906	0.0721641
7.82229	0.0193173				7.84399	0.0728702
7.82721	0.0193622				7.84892	0.0735437
7.83212	0.0194234				7.85385	0.0742144
7.83704	0.0194962				7.85878	0.074889
7.84195	0.0195623				7.86371	0.0755756
7.84687	0.0196148				7.86865	0.0763008
7.85179	0.0196539				7.87358	0.0770776
7.8567	0.0196927				7.87851	0.077833
7.86162	0.0197315				7.88344	0.0785356
7.86654	0.0197679				7.88837	0.0792265
7.87145	0.0198013				7.8933	0.0799771
7.87637	0.0198305				7.89823	0.0807569
7.88128	0.0198522				7.90316	0.0815642
7.8862	0.0198626				7.90809	0.0823342
7.89112	0.0198566				7.91302	0.0830303
7.89603	0.0198403				7.91795	0.0836659
7.90095	0.0198152				7.92288	0.0843705
7.90587	0.0197827				7.92781	0.0851795
7.91078	0.019753				7.93274	0.0859948
7.9157	0.0197276				7.93767	0.0868121
7.92061	0.0197082				7.9426	0.0876071
7.92553	0.0197002				7.94753	0.0883698
7.93045	0.019705				7.95247	0.0891484
7.93536	0.0197225				7.9574	0.089917
7.94028	0.0197495				7.96233	0.0906984
7.94519	0.019782				7.96726	0.0915505
7.95011	0.0198152				7.97219	0.0924076
7.95503	0.0198453				7.97712	0.0932264
7.95994	0.019871				7.98205	0.0940524
7.96486	0.0198855				7.98698	0.094928
7.96978	0.0198833				7.99191	0.0958284
7.97469	0.0198791				7.99684	0.0967407
7.97961	0.0198859				8.00177	0.0976935
7.98452	0.019903				8.0067	0.0986824
7.98944	0.0199227				8.01163	0.0996752
7.99436	0.01994				8.01656	0.100653
7.99927	0.0199487				8.02149	0.101607
8.00419	0.0199503				8.02642	0.102531
8.0091	0.0199568				8.03135	0.103416
8.01402	0.0199805				8.03629	0.104313
8.01894	0.0200156				8.04122	0.105212
8.02385	0.0200593				8.04615	0.106085
8.02877	0.0201081				8.05108	0.106948
8.03369	0.0201543				8.05601	0.107864
8.0386	0.0201959				8.06094	0.108793
8.04352	0.0202331				8.06587	0.109681
8.04843	0.0202618				8.0708	0.110541
8.05335	0.020275				8.07573	0.111385
8.05827	0.0202807				8.08066	0.112213
8.06318	0.0202833				8.08559	0.113008
8.0681	0.0202827				8.09052	0.113752
8.07302	0.0202836				8.09545	0.114446
8.07793	0.0202975				8.10038	0.115113
8.08285	0.0203155				8.10531	0.115773
8.08776	0.0203323				8.11024	0.11641
8.09268	0.0203564				8.11517	0.117017
8.0976	0.020404				8.12011	0.117595
8.10251	0.020458				8.12504	0.118129
8.10743	0.0205055				8.12997	0.118644
8.11234	0.0205351				8.1349	0.119128
8.11726	0.0205479				8.13983	0.119572
8.12218	0.0205543				8.14476	0.119973
8.12709	0.0205642				8.14969	0.120335
8.13201	0.0205755				8.15462	0.120666
8.13693	0.0205843				8.15955	0.120958
8.14184	0.0205945				8.16448	0.121211
8.14676	0.0206175				8.16941	0.121413
8.15167	0.0206512				8.17434	0.121528
8.15659	0.0206841				8.17927	0.121612
8.16151	0.0207115				8.1842	0.121634
8.16642	0.0207219				8.18913	0.121621
8.17134	0.0207053				8.19406	0.121566
8.17626	0.0206819				8.19899	0.121484
8.18117	0.020662				8.20393	0.121336
8.18609	0.0206442				8.20886	0.121113
8.191	0.0206254				8.21379	0.120845
8.19592	0.0205987				8.21872	0.120503
8.20084	0.0205494				8.22365	0.120108
8.20575	0.0204801				8.22858	0.119678
8.21067	0.0203988				8.23351	0.119184
8.21558	0.02031				8.23844	0.118645
8.2205	0.0202192				8.24337	0.118032
8.22542	0.020133				8.2483	0.117379
8.23033	0.0200536				8.25323	0.116606
8.23525	0.0199715				8.25816	0.115776
8.24017	0.0198706				8.26309	0.11489
8.24508	0.0197577				8.26802	0.113878
8.25	0.0196154				8.27295	0.11286
8.25491	0.0194438				8.27788	0.111788
8.25983	0.0192693				8.28281	0.110595
8.26475	0.0191007				8.28775	0.109287
8.26966	0.0189363				8.29268	0.107916
8.27458	0.0187604				8.29761	0.106539
8.27949	0.0185779				8.30254	0.105151
8.28441	0.0183855				8.30747	0.103638
8.28933	0.0181676				8.3124	0.102083
8.29424	0.0179269				8.31733	0.100457
8.29916	0.0176702				8.32226	0.0988356
8.30408	0.0174137				8.32719	0.0971448
8.30899	0.0171512				8.33212	0.0953916
8.31391	0.01687				8.33705	0.0936551
8.31882	0.0165766				8.34198	0.0918278
8.32374	0.0162795				8.34691	0.0900294
8.32866	0.0159762				8.35184	0.0882055
8.33357	0.0156623				8.35677	0.0862746
8.33849	0.0153492				8.3617	0.0842843
8.34341	0.0150459				8.36663	0.082293
8.34832	0.0147539				8.37157	0.0802782
8.35324	0.0144551				8.3765	0.0783154
8.35815	0.0141455				8.38143	0.0763436
8.36307	0.0138256				8.38636	0.0743767
8.36799	0.0134957				8.39129	0.0723741
8.3729	0.0131717				8.39622	0.0703435
8.37782	0.0128691				8.40115	0.0683431
8.38273	0.0125714				8.40608	0.0663616
8.38765	0.0122604				8.41101	0.0644277
8.39257	0.0119346				8.41594	0.0625299
8.39748	0.0116015				8.42087	0.0606241
8.4024	0.0112658				8.4258	0.0588018
8.40732	0.0109446				8.43073	0.0569943
8.41223	0.0106363				8.43566	0.0551764
8.41715	0.0103303				8.44059	0.0533901
8.42206	0.0100256				8.44552	0.0516595
8.42698	0.00971838				8.45045	0.0499758
8.4319	0.00941531				8.45538	0.0483511
8.43681	0.00912261				8.46032	0.0467753
8.44173	0.00883403				8.46525	0.0452499
8.44665	0.00855222				8.47018	0.043754
8.45156	0.00827803				8.47511	0.0422594
8.45648	0.00800084				8.48004	0.0408296
8.46139	0.00772648				8.48497	0.0394398
8.46631	0.00746777				8.4899	0.0380618
8.47123	0.00722069				8.49483	0.0367408
8.47614	0.00697233				8.49976	0.0355076
8.48106	0.0067337				8.50469	0.0343189
8.48597	0.00651213				8.50962	0.0331303
8.49089	0.0062989				8.51455	0.0319656
8.49581	0.00607393				8.51948	0.0308693
8.50072	0.0058432				8.52441	0.0297748
8.50564	0.00562164				8.52934	0.0286912
8.51056	0.00542036				8.53427	0.0276572
8.51547	0.0052373				8.5392	0.026674
8.52039	0.005066				8.54414	0.0257169
8.5253	0.00490178				8.54907	0.0248009
8.53022	0.00473762				8.554	0.0239453
8.53514	0.00457594				8.55893	0.0230936
8.54005	0.00442326				8.56386	0.0222664
8.54497	0.00427715				8.56879	0.0214831
8.54989	0.00413211				8.57372	0.0207543
8.5548	0.00399145				8.57865	0.0200393
8.55972	0.00385232				8.58358	0.019314
8.56463	0.00371427				8.58851	0.0186219
8.56955	0.00357754				8.59344	0.0179761
8.57447	0.00344284				8.59837	0.0173228
8.57938	0.00331633				8.6033	0.0166608
8.5843	0.00320108				8.60823	0.0160366
8.58921	0.00309575				8.61316	0.0154348
8.59413	0.00299783				8.61809	0.0148619
8.59905	0.00290731				8.62302	0.0143359
8.60396	0.00282297				8.62796	0.013849
8.60888	0.00273633				8.63289	0.013374
8.6138	0.00263859				8.63782	0.0128692
8.61871	0.00254565				8.64275	0.0123829
8.62363	0.0024577				8.64768	0.0119422
8.62854	0.00237037				8.65261	0.0115411
8.63346	0.00228982				8.65754	0.0111716
8.63838	0.00221669				8.66247	0.0108339
8.64329	0.00215105				8.6674	0.0105058
8.64821	0.00209405				8.67233	0.0101405
8.65312	0.00204061				8.67726	0.00978514
8.65804	0.00198297				8.68219	0.00945003
8.66296	0.0019225				8.68712	0.00911054
8.66787	0.00186521				8.69205	0.00879188
8.67279	0.00180927				8.69698	0.00848635
8.67771	0.0017494				8.70191	0.00817826
8.68262	0.00168819				8.70684	0.00787251
8.68754	0.00162653				8.71178	0.00757234
8.69245	0.00156596				8.71671	0.00727627
8.69737	0.00150915				8.72164	0.00700107
8.70229	0.00145505				8.72657	0.00675591
8.7072	0.00140158				8.7315	0.00653435
8.71212	0.00135116				8.73643	0.00632589
8.71704	0.00130457				8.74136	0.0061116
8.72195	0.00126168				8.74629	0.00589453
8.72687	0.00121823				8.75122	0.00567283
8.73178	0.00116878				8.75615	0.00547314
8.7367	0.00112458				8.76108	0.00530344
8.74162	0.00108494				8.76601	0.00514555
8.74653	0.00104863				8.77094	0.00499038
8.75145	0.00101576				8.77587	0.00482123
8.75636	0.000987684				8.7808	0.00464999
8.76128	0.000964756				8.78573	0.00449512
8.7662	0.0009428				8.79066	0.00434769
8.77111	0.000914852				8.7956	0.00420418
8.77603	0.000880604				8.80053	0.00405855
8.78095	0.000843753				8.80546	0.00391576
8.78586	0.00081041				8.81039	0.0037854
8.79078	0.000779742				8.81532	0.00365556
8.79569	0.000750002				8.82025	0.00351436
8.80061	0.000717239				8.82518	0.00338168
8.80553	0.00068309				8.83011	0.00325673
8.81044	0.000654812				8.83504	0.00313677
8.81536	0.000628194				8.83997	0.00302128
8.82028	0.000600185				8.8449	0.00291671
8.82519	0.000572412				8.84983	0.00281828
8.83011	0.000562113				8.85476	0.00271822
8.83502	0.000568768				8.85969	0.00262076
8.83994	0.000575517				8.86462	0.00253422
8.84486	0.000569676				8.86955	0.00245292
8.84977	0.000553964				8.87448	0.00236745
8.85469	0.000537535				8.87942	0.00226969
8.8596	0.000521811				8.88435	0.00217435
8.86452	0.000506421				8.88928	0.0020854
8.86944	0.000488482				8.89421	0.0019967
8.87435	0.000466346				8.89914	0.00190445
8.87927	0.000454628				8.90407	0.00182162
8.88419	0.000463471				8.909	0.00175285
8.8891	0.000475831				8.91393	0.00169355
8.89402	0.000482739				8.91886	0.00163993
8.89893	0.000483374				8.92379	0.00158708
8.90385	0.000478963				8.92872	0.00153127
8.90877	0.000470448				8.93365	0.00147252
8.91368	0.000453964				8.93858	0.00141608
8.9186	0.00043787				8.94351	0.00135719
8.92351	0.000423619				8.94844	0.00128881
8.92843	0.000411119				8.95337	0.00121958
8.93335	0.000399528				8.9583	0.00117449
8.93826	0.000388417				8.96324	0.00114438
8.94318	0.000376612				8.96817	0.00111792
8.9481	0.000362728				8.9731	0.00109288
8.95301	0.0003444				8.97803	0.00106955
8.95793	0.000321257				8.98296	0.00105148
8.96284	0.000304606				8.98789	0.00103926
8.96776	0.000292647				8.99282	0.00102787
8.97268	0.000283402				8.99775	0.00101581
8.97759	0.000273897				9.00268	0.000999099
8.98251	0.00025976				9.00761	0.000975326
8.98743	0.000235999				9.01254	0.000947516
8.99234	0.000216312				9.01747	0.000918536
8.99726	0.000207066				9.0224	0.000884843
9.00217	0.000204607				9.02733	0.000840221
9.00709	0.000206251				9.03226	0.000790028
9.01201	0.000207785				9.03719	0.000743462
9.01692	0.000207953				9.04212	0.000698593
9.02184	0.00019845				9.04706	0.000654225
9.02675	0.000172129				9.05199	0.000610715
9.03167	0.000149446				9.05692	0.000562815
9.03659	0.00013006				9.06185	0.000499129
9.0415	0.000110533				9.06678	0.000430686
9.04642	8.93418e-05				9.07171	0.000383036
9.05134	6.88634e-05				9.07664	0.000351331
9.05625	6.17638e-05				9.08157	0.000321702
9.06117	6.6514e-05				9.0865	0.000292753
9.06608	7.22437e-05				9.09143	0.000266644
9.071	7.1676e-05				9.09636	0.000246022
9.07592	6.84471e-05				9.10129	0.000230948
9.08083	7.03713e-05				9.10622	0.000218277
9.08575	7.3034e-05				9.11115	0.000205391
9.09067	7.70758e-05				9.11608	0.00019139
9.09558	8.60194e-05				9.12101	0.000178706
9.1005	9.76356e-05				9.12594	0.00016818
9.10541	0.000105152				9.13088	0.000158177
9.11033	0.000106921				9.13581	0.000152998
9.11525	0.00010114				9.14074	0.000151548
9.12016	8.99871e-05				9.14567	0.000149017
9.12508	7.50026e-05				9.1506	0.000135674
9.12999	6.04553e-05				9.15553	0.000111553
9.13491	5.32131e-05				9.16046	8.67218e-05
9.13983	4.73513e-05				9.16539	6.09739e-05
9.14474	4.09943e-05				9.17032	3.21758e-05
9.14966	3.274e-05				9.17525	4.2725e-06
9.15458	2.48716e-05				9.18018	-1.4244e-05
9.15949	1.75111e-05				9.18511	-2.43531e-05
9.16441	9.51559e-06				9.19004	-2.93411e-05
9.16932	1.80705e-06				9.19497	-3.07365e-05
9.17424	-3.94426e-06				9.1999	-3.19569e-05
9.17916	-9.61203e-06				9.20483	-3.48505e-05
9.18407	-1.65655e-05				9.20976	-4.79846e-05
9.18899	-2.43859e-05				9.2147	-7.34079e-05
9.1939	-2.71132e-05				9.21963	-8.79277e-05
9.19882	-2.81297e-05				9.22456	-8.87135e-05
9.20374	-2.9356e-05				9.22949	-8.77923e-05
9.20865	-3.22321e-05				9.23442	-8.78987e-05
9.21357	-3.59955e-05				9.23935	-8.95904e-05
9.21849	-3.86852e-05				9.24428	-8.94903e-05
9.2234	-4.03407e-05				9.24921	-8.84115e-05
9.22832	-4.17977e-05				9.25414	-8.96997e-05
9.23323	-4.41433e-05				9.25907	-0.000110083
9.23815	-4.78268e-05				9.264	-0.000136679
9.24307	-5.23872e-05				9.26893	-0.00015135
9.24798	-5.37745e-05				9.27386	-0.000157288
9.2529	-5.14123e-05				9.27879	-0.000156229
9.25782	-4.84987e-05				9.28372	-0.000150731
9.26273	-4.52738e-05				9.28865	-0.000143151
9.26765	-4.17164e-05				9.29358	-0.000135952
9.27256	-3.86213e-05				9.29852	-0.000130666
9.27748	-3.62084e-05				9.30345	-0.000132062
9.2824	-3.5432e-05				9.30838	-0.000142464
9.28731	-3.61396e-05				9.31331	-0.000145543
9.29223	-3.58628e-05				9.31824	-0.000139072
9.29714	-3.72255e-05				9.32317	-0.00013176
9.30206	-4.233e-05				9.3281	-0.00012709
9.30698	-5.15558e-05				9.33303	-0.000136531
9.31189	-5.65346e-05				9.33796	-0.000155699
9.31681	-6.04989e-05				9.34289	-0.000175535
9.32173	-6.3029e-05				9.34782	-0.000194421
9.32664	-6.3103e-05				9.35275	-0.00021637
9.33156	-6.35244e-05				9.35768	-0.000238537
9.33647	-6.61661e-05				9.36261	-0.000257765
9.34139	-7.31082e-05				9.36754	-0.000275755
9.34631	-8.0158e-05				9.37247	-0.000293122
9.35122	-8.66663e-05				9.3774	-0.00030472
9.35614	-9.13626e-05				9.38234	-0.000309459
9.36106	-9.25483e-05				9.38727	-0.000309327
9.36597	-9.35575e-05				9.3922	-0.000305905
9.37089	-9.53859e-05				9.39713	-0.000301631
9.3758	-9.92413e-05				9.40206	-0.000298239
9.38072	-0.000103825				9.40699	-0.000296062
9.38564	-0.000108516				9.41192	-0.000295469
9.39055	-0.000115357				9.41685	-0.000291988
9.39547	-0.000121746				9.42178	-0.000284189
9.40038	-0.000119814				9.42671	-0.000272734
9.4053	-0.000106478				9.43164	-0.00025781
9.41022	-8.62662e-05				9.43657	-0.000251873
9.41513	-6.71172e-05				9.4415	-0.000258035
9.42005	-4.89746e-05				9.44643	-0.00026959
9.42497	-3.08169e-05				9.45136	-0.000282592
9.42988	-1.57602e-05				9.45629	-0.000295457
9.4348	-7.66548e-06				9.46122	-0.000295213
9.43971	-6.57081e-06				9.46616	-0.000278311
9.44463	-1.20709e-05				9.47109	-0.000258643
9.44955	-2.21841e-05				9.47602	-0.00024315
9.45446	-3.28293e-05				9.48095	-0.000232925
9.45938	-3.68065e-05				9.48588	-0.000236466
9.46429	-3.64591e-05				9.49081	-0.000251446
9.46921	-3.21077e-05				9.49574	-0.000257303
9.47413	-2.39534e-05				9.50067	-0.00025614
9.47904	-1.19259e-05				9.5056	-0.0002469
9.48396	5.45995e-06				9.51053	-0.000234363
9.48888	2.05677e-05				9.51546	-0.000222246
9.49379	3.01164e-05				9.52039	-0.000214628
9.49871	3.28917e-05				9.52532	-0.000212135
9.50362	2.78722e-05				9.53025	-0.000215797
9.50854	2.10001e-05				9.53518	-0.000219356
9.51346	1.45421e-05				9.54011	-0.000217706
9.51837	7.13629e-06				9.54504	-0.000210776
9.52329	-5.83081e-06				9.54998	-0.000202279
9.52821	-2.27864e-05				9.55491	-0.000183322
9.53312	-3.24051e-05				9.55984	-0.000165083
9.53804	-3.1944e-05				9.56477	-0.000150394
9.54295	-2.53164e-05				9.5697	-0.000142486
9.54787	-1.90654e-05				9.57463	-0.000149229
9.55279	-1.61676e-05				9.57956	-0.000145773
9.5577	-1.92799e-05				9.58449	-0.00013521
9.56262	-2.05031e-05				9.58942	-0.000126535
9.56753	-1.9898e-05				9.59435	-0.000121344
9.57245	-1.80737e-05				9.59928	-0.000125405
9.57737	-1.395e-05				9.60421	-0.000132852
9.58228	-1.00179e-05				9.60914	-0.000144599
9.5872	-8.33523e-06				9.61407	-0.000157629
9.59212	-8.2902e-06				9.619	-0.000171509
9.59703	-9.80051e-06				9.62393	-0.000188351
9.60195	-1.39244e-05				9.62886	-0.000204115
9.60686	-1.46085e-05				9.6338	-0.000218398
9.61178	-9.79544e-06				9.63873	-0.000231673
9.6167	-9.66957e-07				9.64366	-0.000229364
9.62161	8.79276e-06				9.64859	-0.000203863
9.62653	1.9922e-05				9.65352	-0.000173613
9.63145	3.22514e-05				9.65845	-0.000145596
9.63636	4.13865e-05				9.66338	-0.000120644
9.64128	4.47399e-05				9.66831	-0.000105174
9.64619	4.14276e-05				9.67324	-9.50809e-05
9.65111	4.16844e-05				9.67817	-8.47897e-05
9.65603	4.18918e-05				9.6831	-7.60578e-05
9.66094	4.03704e-05				9.68803	-6.90286e-05
9.66586	3.18447e-05				9.69296	-6.51694e-05
9.67077	1.56619e-05				9.69789	-7.43672e-05
9.67569	4.64998e-06				9.70282	-9.53173e-05
9.68061	2.85183e-06				9.70775	-0.000112951
9.68552	1.75419e-06				9.71268	-0.000111431
9.69044	1.55966e-07				9.71762	-0.000102574
9.69536	-1.64478e-06				9.72255	-9.72376e-05
9.70027	-9.21609e-07				9.72748	-9.51063e-05
9.70519	-8.10578e-07				9.73241	-8.71857e-05
9.7101	-2.22422e-06				9.73734	-7.66372e-05
9.71502	-3.18815e-06				9.74227	-6.65591e-05
9.71994	3.35827e-06				9.7472	-5.70814e-05
9.72485	1.31139e-05				9.75213	-4.85068e-05
9.72977	2.62583e-05				9.75706	-4.10746e-05
9.73468	4.2017e-05				9.76199	-3.83338e-05
9.7396	5.47138e-05				9.76692	-3.21071e-05
9.74452	6.40498e-05				9.77185	-2.61639e-05
9.74943	6.97551e-05				9.77678	-2.38547e-05
9.75435	6.95555e-05				9.78171	-2.47303e-05
[truncated: 5,325 more rows]
